# Supplementary material for: Multi-platform omics analysis of Nipah virus infection reveals viral glycoprotein modulation of mitochondria
Source: Cell Rep. Author manuscript; Available in PMC 2025 May 23. (PMC12100452; doi:10.1016/j.celrep.2025.115411)
Supplement: 2 [file NIHMS2069123-supplement-2.csv]

REFERENCE	NiV_8h_Log2FC	NiV_12h_Log2FC	NiV_16h_Log2FC
GPDA_HUMAN	0	0	3.505042767
NUAK1_HUMAN	0	0.469277503	3.229999573
5NTC_HUMAN	-0.135584193	0.485503997	2.969026506
EFR3A_HUMAN	0	0.376789938	2.932470414
TNR6B_HUMAN	-0.475231256	1.879888538	2.75225644
ABCA2_HUMAN	2.046340413	0.546724124	2.711991031
CHM4A_HUMAN	0.82806814	1.366130752	2.694953532
RHG24_HUMAN	0	2.924465408	2.620471095
RHOH_HUMAN	-0.493985484	1.772701845	2.598802494
EXOC4_HUMAN	0.708815489	-1.323191901	2.530217617
TARB1_HUMAN	-0.183587258	1.588942992	2.46746715
SC61G_HUMAN	0.667534004	2.173438702	2.452282699
KI20A_HUMAN	0.139856429	1.651050608	2.403798652
SYT16_HUMAN	0.55987146	1.703505827	2.342263765
SCO1_HUMAN	1.355327599	1.023649076	2.319604179
CALL3_HUMAN	0.312280308	1.062164896	2.284578277
TNNC2_HUMAN	0.312280308	1.062164896	2.284578277
RER1_HUMAN	0.802037551	1.851652919	2.222414237
GPAM1_HUMAN	0.518309918	0	2.186705597
RM22_HUMAN	1.28869428	1.18600845	2.173392519
FBX21_HUMAN	0.638584199	2.055057508	2.148560695
BOREA_HUMAN	-0.316411381	1.090087994	2.14133005
H2B2C_HUMAN	0.085243043	1.11132738	1.982262322
H2B2D_HUMAN	0.085243043	1.11132738	1.982262322
BPHL_HUMAN	1.092157618	1.575401015	1.966664387
NDUB5_HUMAN	1.782307302	1.843923982	1.924341242
TMUB1_HUMAN	1.325204729	1.348551642	1.914100825
AURKB_HUMAN	0.063688306	0.988409704	1.913548526
GNAS1_HUMAN	1.051357466	1.933516356	1.888093146
GNAS2_HUMAN	1.051357466	1.933516356	1.888093146
S27A4_HUMAN	0.601830649	0	1.882938052
MORC3_HUMAN	0.258856697	-0.401946798	1.880121564
SRSF3_HUMAN	0.322537337	1.143715797	1.862851564
AT8A2_HUMAN	0.631271117	1.064295165	1.862358748
UCP5_HUMAN	0	0	1.853456009
CHRC1_HUMAN	0.711695916	1.70651828	1.847629248
INCE_HUMAN	0.462481321	1.109386087	1.846981821
ALAT2_HUMAN	0.071674732	0.814255267	1.835918686
NVL_HUMAN	0.564504088	1.818505257	1.828141657
SI1L3_HUMAN	0.79737252	1.020734604	1.807136174
RM39_HUMAN	0.469290403	0.866020807	1.802738614
K1C9_HUMAN	1.164752161	2.011528958	1.793989798
ZN428_HUMAN	-0.125549108	1.907626314	1.786593514
TPX2_HUMAN	0.350360478	1.14609668	1.78634136
TFB1M_HUMAN	-1.257977555	0.999692911	1.782942835
PTMA_HUMAN	0.291790964	1.669494447	1.768279045
RM40_HUMAN	1.148852806	1.658920489	1.763473819
PSF2_HUMAN	-0.411968517	0.911919853	1.752185097
NUP98_HUMAN	0.877505921	1.426854716	1.749839522
DMAP1_HUMAN	-0.638562755	2.380350336	1.74681377
KIF22_HUMAN	0.105173625	1.193034597	1.735759355
PDE4A_HUMAN	-1.09876306	1.281200106	1.73572463
SURF6_HUMAN	-0.109236382	1.930341335	1.735094152
RRNAD_HUMAN	0.742891935	1.986803428	1.729928096
OGDHL_HUMAN	0.206179233	1.449532159	1.72857277
NCBP2_HUMAN	0.63703898	1.10089685	1.721126456
NDKM_HUMAN	0.002383582	1.404899227	1.716250169
TMED1_HUMAN	-0.205465447	1.726496443	1.708419351
SMRD3_HUMAN	-0.564949012	0	1.707100965
CALM_HUMAN	0.621827123	0.552799294	1.703910964
SURF2_HUMAN	-0.068617135	1.947896655	1.703524184
NDK6_HUMAN	0.786692437	2.637893821	1.700654422
PTK7_HUMAN	0	1.258021912	1.697637201
VAMP1_HUMAN	0.18256402	0.944709367	1.694554454
TRAM1_HUMAN	0.431410829	1.219522671	1.694469961
SEC62_HUMAN	0.69407665	1.983087993	1.692777179
RGF1C_HUMAN	0.549881178	2.211307328	1.689702694
K1C14_HUMAN	0.999459233	1.394644903	1.685623387
K1C16_HUMAN	0.996484961	1.365655504	1.685623387
FAM3C_HUMAN	0.100742339	1.108540333	1.673565942
CHST3_HUMAN	0.596549611	1.227618035	1.657651527
SMRD2_HUMAN	-0.564949012	-1.536441609	1.655560066
PRDC1_HUMAN	0.499405326	1.320342462	1.654704338
RT34_HUMAN	-0.042877332	1.664970175	1.653123626
SEP15_HUMAN	-1.257415025	0.772761659	1.65170513
NDUS2_HUMAN	0.731277684	1.174043089	1.645888104
PLK1_HUMAN	-0.451522203	0.439169434	1.644331978
ECI2_HUMAN	0.697389693	1.117795249	1.637631332
HMGN4_HUMAN	1.232610326	1.822967281	1.636182296
ZN317_HUMAN	0.27204062	1.393035082	1.63283033
LFNG_HUMAN	0.863889446	1.136071803	1.631165736
PAF1_HUMAN	0.243134283	0.499567309	1.63029098
EMC2_HUMAN	0.374527518	1.549321377	1.626753453
MAOM_HUMAN	0.493857194	1.710392166	1.617011546
CB047_HUMAN	1.089643455	0.866245947	1.608376943
NAKD2_HUMAN	-0.787432203	1.042498873	1.606463156
BLM_HUMAN	0.747970681	1.82094843	1.60484384
NUP62_HUMAN	0.11145986	1.028347111	1.603492345
PEX14_HUMAN	-0.186139807	-0.011184188	1.588346051
CARL1_HUMAN	0.215553772	2.90156839	1.581915841
CISD2_HUMAN	0.428379213	1.637096925	1.581615173
LYRIC_HUMAN	0.554524596	1.595416463	1.572488121
ZY11A_HUMAN	0	2.178948341	1.571075751
MUTA_HUMAN	0.184278596	1.192450899	1.568106955
K1C10_HUMAN	1.030767059	0.912793125	1.566996118
ATLA2_HUMAN	0.527642572	1.306064456	1.564152271
RT10_HUMAN	0.303203021	1.031886733	1.563578292
RM14_HUMAN	-0.171579096	1.187220893	1.562204127
CENPF_HUMAN	-0.245542561	1.636231253	1.558615206
GLRX5_HUMAN	1.270834794	1.349423166	1.548131825
VAMP3_HUMAN	0.123579675	1.091598821	1.547088778
TIM10_HUMAN	0	0	1.545418009
ICT1_HUMAN	0.390372831	0.970405788	1.545338186
LETM2_HUMAN	0	1.063486877	1.543656301
TP53B_HUMAN	1.472731528	1.6340621	1.541832302
CA174_HUMAN	0.086402693	1.26214223	1.540215036
RM01_HUMAN	0.067478111	1.289975693	1.5393432
ETS1_HUMAN	0.334334209	1.701052781	1.539124531
B2MG_HUMAN	0	1.322053363	1.536085564
UTP4_HUMAN	0.518098005	1.384803986	1.534604149
NDUCR_HUMAN	0.446273691	2.102360309	1.531716364
LYAR_HUMAN	0.430085452	0.970342493	1.529127625
GSTK1_HUMAN	1.167782968	1.50763785	1.525414793
MIA40_HUMAN	0.86399338	1.344819437	1.518099978
VAMP2_HUMAN	-0.145506628	1.023475101	1.515237448
TIM16_HUMAN	2.401703202	1.747353332	1.514307569
H15_HUMAN	0.131166886	1.56858855	1.513954726
NDUA2_HUMAN	0.510064681	1.236662333	1.505081074
AASS_HUMAN	0.5669042	1.311046364	1.477506872
RGAG4_HUMAN	0.508357157	0.945431131	1.476444793
IKIP_HUMAN	0.922059786	1.519681002	1.475345415
ESF1_HUMAN	0.632669794	0	1.473605543
TM41B_HUMAN	0.306375393	1.529948038	1.473036646
MGST2_HUMAN	0.554159409	2.015765855	1.471711696
RM46_HUMAN	0.48655518	1.552766057	1.46856263
ANS4B_HUMAN	0.45358919	1.31441878	1.467978889
AFAM_HUMAN	-2.47059197	0.12149015	1.467664799
TMCO1_HUMAN	0.22942775	0.960698427	1.465890811
NDUC2_HUMAN	0.264532102	2.162678366	1.457347309
ATP5I_HUMAN	0.672473548	0.921993475	1.453810782
MIC25_HUMAN	0.640768039	1.926680138	1.448995213
HINT2_HUMAN	0.277408661	1.362752791	1.448674543
HACD2_HUMAN	0.330434177	0	1.447000006
SSRG_HUMAN	0.160857629	1.262364961	1.441353251
YMEL1_HUMAN	0.381740257	1.203660232	1.437862988
RT07_HUMAN	0.41928941	0.969028019	1.437249853
K1C17_HUMAN	0.993510689	1.243471327	1.428634486
AAAS_HUMAN	0.707830084	1.059223419	1.425219728
DNJC3_HUMAN	0.511967539	0.627697577	1.423600367
PPGB_HUMAN	0.536794561	0.846506082	1.421073222
PTN1_HUMAN	0.28740866	0.588212042	1.418466933
YTDC1_HUMAN	0.474966698	1.24040488	1.416891473
EEA1_HUMAN	-0.225900822	1.84616552	1.415723659
IMP3_HUMAN	0.317587787	1.322433605	1.415058221
NUP85_HUMAN	1.407202366	1.126812717	1.414993398
K0408_HUMAN	0	-0.583659442	1.41409679
JAGN1_HUMAN	0.189621781	1.759576375	1.406657447
RM48_HUMAN	0.285026453	0.941965543	1.404808588
RT11_HUMAN	1.146429546	1.112822769	1.402596842
MTCH1_HUMAN	0.602465598	1.109374659	1.40022069
COX3_HUMAN	0.799865452	1.136683551	1.398664768
TAOK2_HUMAN	-0.034689669	1.277701864	1.397781679
ATD3B_HUMAN	0.493904942	1.330165797	1.397121332
HMOX2_HUMAN	0.618442362	1.013932651	1.396933208
KTN1_HUMAN	0.577939256	1.095604853	1.395406804
ZNF3_HUMAN	0.24255696	1.455345481	1.389336792
NOP10_HUMAN	0.658589143	2.006820954	1.386321562
COA7_HUMAN	0.944906305	1.319518384	1.3847522
K1H1_HUMAN	1.137962544	1.403694998	1.383453203
K1H2_HUMAN	1.137962544	1.403694998	1.383453203
KRT35_HUMAN	1.137962544	1.403694998	1.383453203
KRT36_HUMAN	1.137962544	1.403694998	1.383453203
KRT37_HUMAN	1.137962544	1.403694998	1.383453203
KRT38_HUMAN	1.137962544	1.403694998	1.383453203
KT33B_HUMAN	1.137962544	1.403694998	1.383453203
HMOX1_HUMAN	-0.099917916	1.390225389	1.383420207
FACE1_HUMAN	0.122507818	1.305067644	1.381463079
LYAG_HUMAN	0.676792845	1.534884062	1.381345713
ATP5J_HUMAN	0.374602326	0.688937346	1.378333665
SMG7_HUMAN	-0.057372621	1.463106397	1.374835286
K2C1_HUMAN	0.835084809	1.240335444	1.374646201
KAD4_HUMAN	-0.022385331	0.978115656	1.369793093
PTPRB_HUMAN	0.111563624	0.727261035	1.367852077
THTR_HUMAN	0.40203937	1.244513941	1.363879812
SRSF9_HUMAN	0.350971293	1.387043214	1.363635784
DIA1R_HUMAN	0.540196907	0	1.360376552
PLOD1_HUMAN	0.533550589	1.865066556	1.360358261
CALR_HUMAN	0.378976058	1.111790944	1.358325939
ATD3A_HUMAN	0.354500627	1.195601911	1.357451093
PDIP2_HUMAN	0.508016421	1.100573701	1.355611702
NOL10_HUMAN	0.517635528	1.105476416	1.354474128
DECR_HUMAN	0.654179166	0.200316237	1.354278858
K1C28_HUMAN	1.26396643	1.398445306	1.352429769
GOGB1_HUMAN	-0.012108932	0.991732549	1.352304888
AKIP_HUMAN	0.198153083	1.295768616	1.350097495
MTX2_HUMAN	0.59237374	0.493057688	1.347256116
GRP78_HUMAN	0.241304292	0.863869437	1.340767783
K1C13_HUMAN	1.266483837	1.377393649	1.340104472
K1C24_HUMAN	1.266483837	1.377393649	1.340104472
PGRC1_HUMAN	0.689662685	1.564388295	1.339085572
NDUF3_HUMAN	0.421868911	1.002106239	1.337633151
SRPRA_HUMAN	0.022526489	0.814453694	1.336585597
P4HA1_HUMAN	0.331355779	0.832773239	1.335535768
GLCM_HUMAN	0	1.193490743	1.335364787
EFTS_HUMAN	0.234827883	1.000081841	1.334461335
G0S2_HUMAN	0.233863809	0.07786755	1.333971872
NOP16_HUMAN	0.087223753	1.160438432	1.333294078
ACOT9_HUMAN	0.55711649	1.043345206	1.333201009
NCPR_HUMAN	0.057380332	1.04575249	1.333151533
SCOT2_HUMAN	-0.494005457	0.461918806	1.330422714
RBM28_HUMAN	0.184354461	1.166017082	1.328574148
GCSP_HUMAN	0.307379509	0.499279631	1.32384818
NDUS8_HUMAN	0.479932917	1.261968172	1.323116357
VTI1A_HUMAN	0.270066102	0.026871418	1.322550018
PCKGM_HUMAN	0.975326769	1.529928178	1.314587258
K2013_HUMAN	1.058509458	1.178899489	1.314556521
GGH_HUMAN	0.475344943	0.872814837	1.313606745
LNP_HUMAN	0.741126379	0.88775217	1.312120901
PLCA_HUMAN	0.386433223	0.959650527	1.310367908
APMAP_HUMAN	0.347980752	1.024819166	1.310083849
ODO1_HUMAN	0.507856408	0.807660389	1.309009142
RM28_HUMAN	0.127146276	0.906601867	1.299980031
IVD_HUMAN	0.194770905	1.389734458	1.299928169
NIP7_HUMAN	0.432090059	0.941169952	1.29984132
P53_HUMAN	0.32746766	1.107170333	1.296518363
ISCA2_HUMAN	0.569007858	0	1.294599694
ASPG_HUMAN	0.442779992	0.899292955	1.294353051
RM15_HUMAN	0.335328175	1.01634683	1.293715289
SOAT1_HUMAN	0.572461769	1.491011351	1.292487982
TSN3_HUMAN	-0.190551482	0.819055431	1.291852215
S61A2_HUMAN	0.600915395	1.149686926	1.291671962
C1TM_HUMAN	0.380081071	0.91178597	1.288866322
ATAD1_HUMAN	1.35562971	1.38371864	1.287881751
STT3A_HUMAN	0.64101691	1.057760741	1.287166676
RT18B_HUMAN	-0.007889288	0.445509264	1.28489928
POGZ_HUMAN	0.588202896	0.338991122	1.28383429
TAM41_HUMAN	-0.36735419	0.051408455	1.282865846
NUP53_HUMAN	0.448915957	1.394594269	1.280064559
MPPA_HUMAN	0.499714781	1.16321883	1.279987834
RT30_HUMAN	0.437118068	1.142872987	1.279011589
TM9S2_HUMAN	0.630639062	1.376375745	1.27722923
EBP2_HUMAN	0.348559875	1.066006738	1.276417629
EXOSX_HUMAN	0.364751091	0.986960596	1.275995645
SPT5H_HUMAN	0.325401299	0.905231694	1.273821979
CCHL_HUMAN	-0.137886687	1.743854375	1.27225858
SYAM_HUMAN	0.393989677	1.339056797	1.271729664
PXDN_HUMAN	0.655308813	1.279039803	1.265384983
OBSL1_HUMAN	0.811542842	1.977836784	1.265346982
THIOM_HUMAN	0.602617987	1.195533638	1.26364414
LETM1_HUMAN	0.617523355	1.037923414	1.263278787
MTX1_HUMAN	0.728546748	0.963929031	1.261155592
PHLB3_HUMAN	0	0	1.259256586
CCNB1_HUMAN	0.240756736	0.733964298	1.257485856
RALA_HUMAN	-0.559443126	0.940415603	1.25663164
TRY1_HUMAN	1.195805901	0.882996032	1.252218121
GTPB6_HUMAN	0.511453922	1.361797792	1.25101171
HACD3_HUMAN	0.336834787	1.189954843	1.247550276
CIP4_HUMAN	0.181455779	-0.317640973	1.245135567
ACAD8_HUMAN	0.10167935	0.806452447	1.242288454
NHP2_HUMAN	0.38102313	0.865853825	1.242117486
NU214_HUMAN	0.448439933	0.323438152	1.239800472
ATIF1_HUMAN	0.484822986	1.572048339	1.237245598
SUOX_HUMAN	-0.082034422	0.110675675	1.236832703
MIC13_HUMAN	0.543202654	0.215749861	1.233888606
SUV3_HUMAN	0.01535457	0.858375279	1.233755841
LRC59_HUMAN	0.391455192	0.797969818	1.233574017
MOT1_HUMAN	0.302908501	1.055925188	1.233448092
ILVBL_HUMAN	0.110970447	1.130626421	1.233334114
MIPEP_HUMAN	0.566872584	1.01840978	1.23277147
VAPB_HUMAN	0.540176513	1.463659475	1.227804835
ADX_HUMAN	1.291496137	0.678412686	1.22726067
NXF1_HUMAN	-0.05170319	1.259961083	1.226252675
SRS10_HUMAN	0.421153636	0.92623959	1.224875078
MPRD_HUMAN	0.754189014	0.902422007	1.22471978
RM09_HUMAN	0.1353298	1.026372343	1.223206126
SUN2_HUMAN	0.872961022	0.744882616	1.221870744
MTDC_HUMAN	-0.144492846	0.867333243	1.221028136
RM30_HUMAN	0.151527038	1.822267144	1.219907215
AXDN1_HUMAN	0.289059151	1.130832363	1.219874262
TIM44_HUMAN	0.286125852	0.834573101	1.216653966
NDUS6_HUMAN	0.264220032	0.855205255	1.215443704
LAT1_HUMAN	0.326914089	1.42388862	1.214052353
GNL3_HUMAN	0.277576668	0.87707746	1.209932099
ODBB_HUMAN	0.371689255	1.180975501	1.209618469
PYC_HUMAN	-0.023322935	0.947039767	1.205463705
IRPL2_HUMAN	0.231796613	-0.028662286	1.205214339
PCYOX_HUMAN	0.154843342	0.015842304	1.204922616
AFG32_HUMAN	1.148578901	1.596603726	1.202688039
RPF2_HUMAN	0.342896603	1.272824187	1.20164897
CK5P3_HUMAN	0.597760534	1.829688616	1.201245708
TX264_HUMAN	0.105204151	1.064303631	1.201210705
GRN_HUMAN	0.692315593	1.358686374	1.201090181
TMM43_HUMAN	0.302920051	0.995186233	1.199658862
TMM89_HUMAN	0	1.59343723	1.199639553
XYLK_HUMAN	-1.080098451	-0.903234363	1.199217951
DDX10_HUMAN	0.296592113	1.107216333	1.199107451
WDR46_HUMAN	0.425987462	1.298276104	1.199001368
HNRL2_HUMAN	0.332290634	0.943106205	1.197068835
NAT10_HUMAN	0.608536601	1.36564299	1.193905058
CP20A_HUMAN	0.4347509	0.576488286	1.193785445
LYRM4_HUMAN	0.238982771	1.51261246	1.189239885
STX7_HUMAN	0.868781332	1.012374061	1.187195258
CC88B_HUMAN	0.189968411	0.90412305	1.185576295
QCR6_HUMAN	0.901494934	1.256356047	1.185047691
H2A1H_HUMAN	0.397411717	0.987841941	1.183511201
H2A1J_HUMAN	0.397411717	0.987841941	1.183511201
H2A1_HUMAN	0.397411717	0.987841941	1.183511201
H2AJ_HUMAN	0.397411717	0.987841941	1.183511201
RT26_HUMAN	0.265577526	0.235449002	1.181918438
TXTP_HUMAN	0.563409356	1.369516001	1.181547593
DRS7B_HUMAN	0.312910294	1.061581865	1.180453319
MD1L1_HUMAN	0.559363757	0.944010435	1.18026452
MMAB_HUMAN	0.275606864	1.705188289	1.180210084
CLPB_HUMAN	0.540554733	1.196875679	1.179787816
CAF17_HUMAN	0.121110529	0.979405212	1.179448927
TMED3_HUMAN	0.111459345	1.570506419	1.179311595
PDIP3_HUMAN	0.271538833	0.84241868	1.179189255
H2A1D_HUMAN	0.404383708	1.013061421	1.177164018
PGAM5_HUMAN	0.557019252	1.160448542	1.177037532
K1C18_HUMAN	0.317487955	0.853179183	1.176077792
LLPH_HUMAN	0.497356961	0.636464205	1.17323491
CLPP_HUMAN	0.36984958	0.589481281	1.172826773
NDUS7_HUMAN	0.522515045	1.139169348	1.172395053
UCRI_HUMAN	0.514544103	0.836752944	1.172209498
GOLI4_HUMAN	0.484355376	1.404647535	1.171845644
RM41_HUMAN	0.31897744	0.419633307	1.171666434
GRPE1_HUMAN	0.220493054	1.335917263	1.171133556
COX6C_HUMAN	0.266950169	1.095009215	1.169698414
MIMIT_HUMAN	0.691488043	1.215732435	1.167990366
RM11_HUMAN	-0.118305648	1.326504826	1.166039608
PININ_HUMAN	0.478146012	1.570897488	1.165464513
ZC3HD_HUMAN	0.81282616	1.270128635	1.165423999
DBLOH_HUMAN	0.118854144	1.488512477	1.164901937
CIRBP_HUMAN	0.488871116	0.952102457	1.164293423
H31_HUMAN	0.097311808	0.990441198	1.163598621
STML2_HUMAN	0.282554545	0.682806775	1.1618846
ACOT2_HUMAN	0.215817294	0.575610701	1.161490968
ACOT1_HUMAN	0.215817294	0.575610701	1.161490968
RL5_HUMAN	0.223526992	0.86143231	1.160727963
MICU2_HUMAN	0.482902706	1.12675925	1.159918872
MFAP1_HUMAN	0.321343883	0.993219408	1.159898576
CYB5B_HUMAN	0.567666565	0.863518647	1.159328193
SPCS1_HUMAN	1.280149934	1.692813622	1.157793704
UGGG1_HUMAN	0.310963835	1.164740222	1.157673364
GRSF1_HUMAN	0.425368782	1.257545002	1.152645675
RT35_HUMAN	0.380554866	0.767981966	1.152354086
YIPF3_HUMAN	-0.42914737	0	1.15231835
TOIP1_HUMAN	0.524206906	1.081020827	1.151413362
PIWL2_HUMAN	0.452882324	0.967920494	1.151325423
BAP31_HUMAN	0.500551417	1.365145772	1.150784287
PRP6_HUMAN	0.23704148	1.211030612	1.15001379
RT05_HUMAN	0.358039747	1.19068852	1.149143515
LPPRC_HUMAN	0.367689126	0.982261077	1.147660642
LMNB1_HUMAN	0.47251101	1.202490691	1.147501929
RM43_HUMAN	0.404007538	1.136746072	1.146815801
COX2_HUMAN	0.591687519	0.970100413	1.143544441
WDFY4_HUMAN	0.536945532	2.166870526	1.140403315
IPYR2_HUMAN	0.902899893	1.35160131	1.139749959
NKRF_HUMAN	0.591801059	0.901603323	1.139382315
SNX29_HUMAN	0.65283031	0.6341763	1.139067369
FBRL_HUMAN	0.417018089	0.943629861	1.137565271
ELOV1_HUMAN	0.691693967	2.026273246	1.137380202
RRBP1_HUMAN	0.172351573	1.135646724	1.136463868
DACH1_HUMAN	0.79971826	0.015319743	1.136118701
MCCB_HUMAN	0.186919526	0.716359126	1.133304518
NOP2_HUMAN	0.453136423	1.114941345	1.132160881
ACAD9_HUMAN	0.181993179	0.677395394	1.131848342
ETFD_HUMAN	1.216694181	0.837257016	1.131056693
ADCK3_HUMAN	0.479294176	1.093279395	1.130797164
DDRGK_HUMAN	0.49637926	1.052776278	1.130688406
GG6L2_HUMAN	0.149373832	1.393426047	1.130652438
MCCA_HUMAN	0.360116626	0.715144154	1.128590822
HMGB2_HUMAN	0.224048491	0.60369202	1.12787658
RT09_HUMAN	0.411582744	1.212000241	1.126314955
DLDH_HUMAN	0.465018758	0.973162942	1.126023648
EFGM_HUMAN	0.356065169	0.79958464	1.125127775
RAD50_HUMAN	0.133972439	1.083321924	1.123728775
TMED7_HUMAN	0.600108305	0.877024515	1.123565799
RT29_HUMAN	0.448079347	0.925771792	1.12301255
SPCS3_HUMAN	0.594719047	0.901995451	1.122104908
CH60_HUMAN	0.288790494	1.003477544	1.120998381
NDUBA_HUMAN	0.570100433	1.221366255	1.11942433
RPA2_HUMAN	0.003827877	1.249351085	1.118339459
VDAC3_HUMAN	0.598887365	0.890781577	1.117486647
HM13_HUMAN	0.632616094	1.382014133	1.116294112
CRTAP_HUMAN	0	2.86032499	1.115350702
CCD51_HUMAN	0.420014404	1.0133466	1.114963614
K2C75_HUMAN	0.247822287	1.144075991	1.114180051
NOC2L_HUMAN	0.222441634	1.132632627	1.113579712
H2B1A_HUMAN	0.20931671	1.452630491	1.111856519
HTRA2_HUMAN	0.167213916	0.704373618	1.110652963
OPA1_HUMAN	0.832297167	0.69364166	1.109934674
C1QBP_HUMAN	0.448889933	1.01585168	1.109436466
MPPB_HUMAN	0.317956962	1.126340406	1.106644116
HEM6_HUMAN	0.27274364	0.842362972	1.106315689
UCRIL_HUMAN	0.217834942	0.697589348	1.10611685
GAR1_HUMAN	0.345811205	1.058009689	1.101974245
RL40_HUMAN	-0.071400826	0.746059436	1.101841874
UBB_HUMAN	-0.071400826	0.746059436	1.101841874
UBC_HUMAN	-0.071400826	0.746059436	1.101841874
BAZ1B_HUMAN	0.287873091	1.076666141	1.101740508
MPRI_HUMAN	0.269680305	1.086033237	1.100590948
H2AW_HUMAN	0.523015047	0.954217345	1.100540568
RBM34_HUMAN	0.350908814	1.065547519	1.099882576
KCRU_HUMAN	0.186055789	0.826074083	1.099469108
MAGT1_HUMAN	0.431939122	1.124775975	1.096541325
CH10_HUMAN	0.224811356	0.746405255	1.096524499
QCR7_HUMAN	0.397404085	1.472290579	1.096231625
ROAA_HUMAN	0.264872675	1.215970484	1.095999651
RS27A_HUMAN	-0.042379012	0.746059436	1.095601577
H2A2A_HUMAN	0.32264784	1.014248163	1.093918855
H2A2C_HUMAN	0.32264784	1.014248163	1.093918855
NDUV1_HUMAN	0.411603202	0.752749003	1.093352906
NSDHL_HUMAN	0.464534989	0.920495999	1.091322034
KI67_HUMAN	0.39258867	1.173612868	1.091008904
SCO2_HUMAN	1.267374896	1.034078574	1.090801429
NDUS5_HUMAN	0.260899181	1.062677219	1.090330987
SCPDL_HUMAN	1.025131041	0.966576089	1.089568837
PGES2_HUMAN	0.574362881	1.132088638	1.085972517
SMCA1_HUMAN	0.221662755	1.04063029	1.08557247
COX7R_HUMAN	0.544476463	0.658570539	1.084140251
GBG12_HUMAN	0.393900682	1.458982783	1.08254146
BCLF1_HUMAN	0.301163166	1.033456665	1.081630682
SYTM_HUMAN	0.402744151	0.467349537	1.080389543
H31T_HUMAN	0.298542736	1.218389484	1.080145094
CDC5L_HUMAN	0.526048568	1.167631703	1.079455562
FLOT2_HUMAN	0.46100406	0.872586139	1.079348819
HACL1_HUMAN	0.271022125	0.696895068	1.078948004
DHE3_HUMAN	0.368711768	1.201676299	1.077795749
FLOT1_HUMAN	0.281821297	1.098185047	1.077666384
CPSF1_HUMAN	0.200642944	1.065405569	1.077382196
KIFC1_HUMAN	0.541735259	0	1.077301196
NPM_HUMAN	0.351495406	1.117332386	1.076121614
RRP5_HUMAN	0.43382516	1.067080449	1.074937496
MET7A_HUMAN	0.710163123	0.832309882	1.074067315
SYLM_HUMAN	0.631337717	0.801739069	1.073737737
UBF1_HUMAN	0.420760522	0.816513747	1.073278288
WDR74_HUMAN	0.136926979	0.724581645	1.073254349
RBBP6_HUMAN	-0.253543205	0.215095738	1.071423659
MLKL_HUMAN	0.083679699	1.098782022	1.071403809
DLGP5_HUMAN	0.56814386	-1.139839047	1.070662111
H33_HUMAN	0.220723852	0.877008336	1.069741623
P3H1_HUMAN	0.599258305	1.280608184	1.066515765
TIM50_HUMAN	0.644242088	1.010448584	1.066346232
MARC1_HUMAN	0.938460446	0.8304541	1.065832866
RM49_HUMAN	0.973141556	1.294202777	1.064064265
NKAPL_HUMAN	-0.079195855	0.615286589	1.063817689
ENPL_HUMAN	0.355295365	0.877237427	1.063721156
TECR_HUMAN	0.816604424	1.343236216	1.06257536
VDAC1_HUMAN	0.594011472	0.95751943	1.062301507
TOP2A_HUMAN	0.258105977	0.750657401	1.062297263
DDX24_HUMAN	-0.08364604	0.760519496	1.061002216
SSRD_HUMAN	0.501638829	0.995811658	1.060259286
AT2A2_HUMAN	0.365902171	0.927603108	1.058866424
EMC1_HUMAN	0.248059552	0.787621789	1.058420926
CPSF2_HUMAN	0.443476395	1.163126423	1.057893004
CECR5_HUMAN	0.238156032	0.823176871	1.057834105
ERLN1_HUMAN	0.542229638	1.027268714	1.057645649
SSBP_HUMAN	0.264466886	1.14788249	1.056184237
CTBP1_HUMAN	0.066069616	0.997575276	1.055704518
CTBP2_HUMAN	-0.045205264	0.758766129	1.055469854
ALDH2_HUMAN	0.199718996	0.900767134	1.055230206
RM45_HUMAN	0.619842768	1.780487712	1.05228496
SEH1_HUMAN	0.095777122	1.086917772	1.05219512
STT3B_HUMAN	0.454618507	1.470458559	1.049872571
PPIG_HUMAN	0.500560099	1.094329199	1.049784874
RPN1_HUMAN	0.443451624	0.994176562	1.048860672
MARH5_HUMAN	-0.329954546	1.121130503	1.0487615
LMNA_HUMAN	0.413815987	1.254616967	1.048728973
HNRPL_HUMAN	0.26034392	0.84112929	1.04768143
TPR_HUMAN	0.361871843	0.869947761	1.045811757
LMNB2_HUMAN	0.361320144	1.152215252	1.045321516
CPT2_HUMAN	0.21405172	1.200905595	1.045169381
KLRG2_HUMAN	0	-1.134302583	1.04387029
SCMC1_HUMAN	0.533319326	0.673042682	1.043578188
KRR1_HUMAN	0.83493292	1.046785308	1.043552716
MAN1_HUMAN	0.742740222	1.219392021	1.0432089
ETFB_HUMAN	0.379076341	1.026152263	1.042651862
SMHD1_HUMAN	-0.132391167	0.293624274	1.042282693
API5_HUMAN	0.063667342	0.693280147	1.042229935
H32_HUMAN	0.110510655	0.985549787	1.04166661
PRP31_HUMAN	-0.059240041	0.994942727	1.041418087
MFN1_HUMAN	0.529042806	1.630516504	1.040739582
COX41_HUMAN	0.454000029	0.942420244	1.038498782
UTP15_HUMAN	0.597948531	0.870839982	1.036144997
SUCA_HUMAN	0.383995468	1.295255356	1.035904041
TMED9_HUMAN	0.405429007	0.847379515	1.035634873
CYB5_HUMAN	1.015082502	1.378194685	1.035144121
H3C_HUMAN	0.185566895	0.901992477	1.033429788
RU17_HUMAN	-0.013947457	1.009822948	1.032585799
RM13_HUMAN	0.033789838	0.471533656	1.032406252
ATPO_HUMAN	0.21807229	0.755304161	1.031293805
AQR_HUMAN	0.193250093	0.604338059	1.030701924
NKAP_HUMAN	-0.29448173	1.729562325	1.030521957
SRPRB_HUMAN	0.459209017	1.008546969	1.030403661
NFM_HUMAN	0.223831817	1.032426841	1.030381662
RCC1_HUMAN	0.3295503	0.702044841	1.029033693
GRP75_HUMAN	0.224981661	1.000850807	1.028825866
RT27_HUMAN	0.252066187	0.678150511	1.028374841
BOP1_HUMAN	0.365587478	1.127965342	1.027386831
CT024_HUMAN	0.610465018	0.931943249	1.025861827
CATA_HUMAN	0.79714704	1.06189092	1.025824642
BRD4_HUMAN	-0.0006818	-0.060999948	1.025331728
ARFRP_HUMAN	1.357952918	0.077676587	1.024167675
NCLN_HUMAN	0.415502761	0.84008614	1.023816706
PPWD1_HUMAN	-0.066482917	1.328792065	1.023814571
RRP8_HUMAN	0.524596663	0.972300039	1.023225489
WIZ_HUMAN	0.399080493	0.734178552	1.023139148
SYIM_HUMAN	0.259402503	0.81704678	1.021393394
CDKAL_HUMAN	0.243199079	1.162604516	1.02119047
ATPD_HUMAN	0.206014003	0.83105666	1.01921838
PRAM4_HUMAN	0	1.697932329	1.018735204
PCCA_HUMAN	-0.392055869	0.73801905	1.018504504
P5CS_HUMAN	0.344992	0.843641323	1.018380997
IER5L_HUMAN	0.782924654	0.97439982	1.017714822
NDUA8_HUMAN	0.451822443	0.93155348	1.017219845
BRX1_HUMAN	0.301308542	1.089924438	1.016649346
REXO4_HUMAN	0.237863473	0.679527652	1.016271152
HAX1_HUMAN	0.063051158	0.758939303	1.016157012
OAT_HUMAN	0.23223126	0.881550902	1.015331162
ERH_HUMAN	0.213281772	0.96014833	1.015152049
THOC1_HUMAN	0.922001126	1.136600469	1.014821177
SRSF7_HUMAN	0.18572944	0.884392486	1.0138891
SPCS2_HUMAN	0.989578922	1.031911079	1.01344074
SARNP_HUMAN	0.94023938	0.980749814	1.012458896
CTCF_HUMAN	0.11854789	0.904876119	1.011448164
EPCAM_HUMAN	0.197683813	0.449235868	1.010511719
CP062_HUMAN	-0.021139117	0.972180127	1.009795862
PI3R4_HUMAN	0.822745291	1.193664991	1.00935041
SPB1_HUMAN	0.341115181	1.015521432	1.008833029
ACADV_HUMAN	0.924335398	1.460449389	1.008818564
TOP1M_HUMAN	0.52960823	1.294759743	1.008236127
RT28_HUMAN	1.115938098	0.830111048	1.007310556
RSF1_HUMAN	0.411275772	0.839466497	1.007111791
ITB1_HUMAN	0.72885758	1.031472146	1.00710675
CDC20_HUMAN	0.173825148	0.494987926	1.006612852
CADH2_HUMAN	0.221404205	1.872463935	1.005870752
SUGP2_HUMAN	0.416199217	0.938901762	1.005168685
ODO2_HUMAN	0.246829602	0.871793851	1.004840523
MIC19_HUMAN	0.418246515	1.066950591	1.003884468
ODP2_HUMAN	0.485634513	0.841175971	1.00327692
AT5F1_HUMAN	0.444225303	0.884314745	1.002942603
CTNB1_HUMAN	1.081197796	1.519696366	1.002755078
GLSK_HUMAN	0.324117396	0.826856634	1.002192039
NOG2_HUMAN	0.294345938	1.045316815	1.000125457
S39A7_HUMAN	-0.215883052	1.649636667	0.998359931
CREG1_HUMAN	-0.631704514	0.873146052	0.997419768
DPM3_HUMAN	0.5512219	1.511742218	0.997311383
NDUA7_HUMAN	0.254056925	0.671237905	0.997111635
COA3_HUMAN	0.919172987	1.386153601	0.996874123
WDR3_HUMAN	0.167440845	0.728115329	0.996799201
S61A1_HUMAN	0.495421243	0.940514775	0.995926949
SRSF4_HUMAN	0.267344463	0.927283425	0.99585769
TADBP_HUMAN	0.540163395	0.923160921	0.995690757
FETUA_HUMAN	-2.004439329	0.168226759	0.995136062
MPC2_HUMAN	0.419386691	-0.47661503	0.99484677
CSTF3_HUMAN	0.189680487	1.021284844	0.99455009
AATF_HUMAN	0.723906064	1.182372275	0.992563947
RM50_HUMAN	0.565847255	0.99475994	0.992220268
ECHA_HUMAN	0.201329742	0.724776299	0.992056937
ES1_HUMAN	0.53155528	1.130251296	0.990645271
TB182_HUMAN	0.059511404	-0.533217072	0.990380479
RT31_HUMAN	0.128107001	1.023522236	0.990283798
ODPA_HUMAN	0.342508149	0.837754935	0.990170323
CRFR1_HUMAN	0.632678831	0.948176874	0.987916039
DJB11_HUMAN	0.401489929	1.124432632	0.986813621
PDIA1_HUMAN	0.297959448	1.035505792	0.986688041
RAE1L_HUMAN	0.456826606	0.651807104	0.986421712
COA6_HUMAN	0.148647744	0.849174485	0.985394645
CD99_HUMAN	-0.097734501	0.672105845	0.985249263
GPDM_HUMAN	0.799221773	0.750464792	0.984383831
HCD2_HUMAN	0.386736655	0.881927091	0.984264743
SUZ12_HUMAN	0	0.752938414	0.984009825
PREP_HUMAN	0.289378544	0.744787579	0.983772846
H2AX_HUMAN	0.573440588	0.930078651	0.98286009
THIL_HUMAN	0.224273299	0.757167159	0.982218855
USMG5_HUMAN	0.258204572	0.576635626	0.981615332
RBM3_HUMAN	0.483465821	1.004212016	0.980536886
RL1D1_HUMAN	0.445733953	1.074935987	0.979809024
NUMA1_HUMAN	0.254038087	0.862960235	0.979667039
ACON_HUMAN	0.29565599	0.977177373	0.979608763
NOLC1_HUMAN	0.120595182	0.89536264	0.978682712
ECI1_HUMAN	0.227964157	0.885265385	0.97820909
PLRG1_HUMAN	0.287537024	1.153349893	0.977749069
ALKB5_HUMAN	0.75667641	0.18919101	0.977389976
K2C1B_HUMAN	-0.365719781	0.847218303	0.977040693
HYEP_HUMAN	0.405246647	0.991353748	0.976824059
WBS16_HUMAN	0.282529935	0.622867105	0.976805932
DDX28_HUMAN	0.422384602	1.372929028	0.975173228
MATR3_HUMAN	0.265690874	0.859175865	0.972210393
U3IP2_HUMAN	0.317209082	1.044268801	0.970909319
LAS1L_HUMAN	0.148384915	1.028320168	0.97090266
MECR_HUMAN	0.500286741	0.94990389	0.970591203
BAZ1A_HUMAN	0.24596459	0.981937608	0.969788847
CCAR2_HUMAN	0.446538356	1.064007375	0.969587775
MINT_HUMAN	-0.210100661	0.950890084	0.9691581
H11_HUMAN	0.357988371	0.910249136	0.969110277
RRP15_HUMAN	0.432815622	1.287291105	0.968821432
H2AY_HUMAN	0.341474107	0.840842362	0.967717255
KRI1_HUMAN	0.558543853	1.302526038	0.966611113
CY1_HUMAN	0.446517574	0.933519243	0.96598286
HYOU1_HUMAN	0.23640704	0.766674244	0.965103107
LONM_HUMAN	0.311915221	0.665110681	0.964798592
3HIDH_HUMAN	0.554465641	1.515545979	0.964287898
PDIA3_HUMAN	0.276907647	0.861300658	0.964249519
MIC60_HUMAN	0.470134173	0.953346925	0.964159492
TOM22_HUMAN	-0.138367784	0.413786013	0.96377937
NOC4L_HUMAN	0.515941714	1.100522733	0.96245642
RMXL1_HUMAN	0.350352095	0.909762135	0.961779831
PCP_HUMAN	0.4987609	0.979124971	0.961273454
PERI_HUMAN	0.376645295	1.158751222	0.960826119
CKAP4_HUMAN	0.333476054	1.032935479	0.960317316
PAPD1_HUMAN	0.154170872	0.351313696	0.959388131
DJC11_HUMAN	0.013729315	0.693780108	0.959169565
ODPAT_HUMAN	0.439118653	1.476805105	0.958175494
DKC1_HUMAN	0.269191618	0.906276584	0.957746645
AIFM1_HUMAN	0.438079648	0.755348507	0.956918805
PO210_HUMAN	0.374329959	1.095356401	0.95663661
NUCL_HUMAN	0.252385663	0.82305023	0.955952387
RBM14_HUMAN	0.159035577	0.981814003	0.955656449
RM32_HUMAN	0.453447141	0.919757524	0.954423167
ADPGK_HUMAN	0.822957301	0.962072064	0.953130393
PNPT1_HUMAN	0.315082935	0.820238049	0.952598278
STX4_HUMAN	0.421864958	1.763920315	0.952169242
ATP5H_HUMAN	0.400814211	0.900501869	0.951942644
SAFB1_HUMAN	0.525436173	1.072869195	0.951759621
EFTU_HUMAN	0.334122809	0.829596183	0.951487793
DSRAD_HUMAN	0.262396419	0.871797273	0.951371511
ZC3HE_HUMAN	0.214927943	1.379836404	0.950346293
P121B_HUMAN	-0.608968093	0.280784351	0.950126836
PHB_HUMAN	0.245261225	0.851156475	0.948635214
ZRAB2_HUMAN	0.217365171	0.676492105	0.947107643
RM12_HUMAN	0.443459119	1.29879293	0.946502563
KRT84_HUMAN	0.010890624	1.055446255	0.946407982
TOP1_HUMAN	0.270469217	0.722874983	0.945530955
SMD3_HUMAN	0.419408859	0.486429374	0.945451102
MSH3_HUMAN	0.343998229	0.586576841	0.944580788
SYSM_HUMAN	0.534110271	1.418586744	0.944574828
ODPX_HUMAN	0.453724374	1.219118123	0.94349371
FAF2_HUMAN	0.427663468	0.394751247	0.942138635
RT15_HUMAN	-0.099541083	0.344500153	0.94166765
SFXN1_HUMAN	0.396141731	1.07454614	0.941317565
SF01_HUMAN	0.348380305	1.004871784	0.940028697
COX5A_HUMAN	0.407080431	0.819075383	0.938742221
NDUS3_HUMAN	0.483850503	1.03816336	0.938425035
EMC10_HUMAN	-0.028197385	0.760034441	0.937474742
ROA2_HUMAN	0.13607772	0.860373121	0.936912109
U2AF2_HUMAN	0.172692433	0.530160625	0.936900264
SUCB2_HUMAN	0.057411863	0.718026324	0.936668821
BIG1_HUMAN	-0.889829352	1.093277218	0.935259293
DDX21_HUMAN	0.375426791	0.897310969	0.934889909
K2C7_HUMAN	0.319998	1.157201751	0.934871294
CD151_HUMAN	-0.312394827	0.966839662	0.933776155
NDUV2_HUMAN	0.639939996	0.710975735	0.933461891
1A01_HUMAN	0.522649797	1.30824856	0.93322488
1A03_HUMAN	0.522649797	1.30824856	0.93322488
1A36_HUMAN	0.522649797	1.30824856	0.93322488
1A11_HUMAN	0.522649797	1.30824856	0.93322488
1A23_HUMAN	0.522649797	1.30824856	0.93322488
1A24_HUMAN	0.522649797	1.30824856	0.93322488
DEGS1_HUMAN	0.443266856	0.593416574	0.932976714
RBM4_HUMAN	0.170420961	0.788900772	0.932303476
SMCA5_HUMAN	0.340898253	1.069989486	0.931929706
DJC10_HUMAN	0.235001978	1.393396281	0.931917725
ISOC2_HUMAN	0.253233775	0.673740827	0.931239523
NDUAC_HUMAN	0.413178757	0.578976363	0.931193314
AT5EL_HUMAN	0.269950242	1.085339327	0.931049425
RBP56_HUMAN	0.302552615	0.490564787	0.930680094
DDX56_HUMAN	0.328752917	0.840015186	0.929642085
TBL2_HUMAN	0.413454564	0.72356822	0.928992378
RGAP1_HUMAN	1.254813308	0.700637257	0.928898297
NOC3L_HUMAN	0.14556273	0.750512466	0.927400471
RBMX_HUMAN	0.300424559	0.958056608	0.927391223
RM04_HUMAN	0.284632922	0.190547232	0.926527885
NDUA9_HUMAN	0.38063131	0.684790601	0.92583072
RBM27_HUMAN	0.309491311	0.486128883	0.925101527
DDX18_HUMAN	0.294417351	0.828639942	0.92333604
AT1B3_HUMAN	0.628848954	0.899228074	0.923309863
COX20_HUMAN	0.417131894	1.000316576	0.92324335
PSIP1_HUMAN	0.742555975	1.063437844	0.92286192
TBL3_HUMAN	0.263462939	0.935284728	0.922241411
HM20A_HUMAN	-0.170409662	0.837575128	0.92163254
NDUB1_HUMAN	0.284922145	0.881748768	0.921448236
SSDH_HUMAN	-0.085909658	0.797316275	0.920499014
K2C78_HUMAN	0.320319512	0.998491248	0.919899657
ROA0_HUMAN	0.271618943	0.652390613	0.918485586
AT1A1_HUMAN	0.391098619	1.052801974	0.917431422
CX6B1_HUMAN	0.516170041	0.452484191	0.916836286
RRP1B_HUMAN	0.365047438	0.842805454	0.915604696
IDH3B_HUMAN	0.428245018	0.931329199	0.915348586
PPIF_HUMAN	0.451824463	1.125592017	0.915246049
PRAF3_HUMAN	0.423743412	0.564653634	0.915072604
DHX30_HUMAN	0.144891883	0.513869963	0.913066882
PPIB_HUMAN	0.250333357	0.756862957	0.913007581
PB1_HUMAN	0.754957172	1.098326668	0.912952002
RRP1_HUMAN	0.171180165	1.281325138	0.912761582
GP180_HUMAN	0.596087367	0.809760045	0.912102616
SAM50_HUMAN	0.638894109	1.142707806	0.910628219
RPOM_HUMAN	1.062123304	0.188557778	0.910493475
UTP11_HUMAN	0.496506012	0.922414887	0.909940004
SAFB2_HUMAN	0.565326366	1.126243907	0.909833138
SC61B_HUMAN	0.720638933	1.097226849	0.909091306
NONO_HUMAN	0.149552489	0.908528773	0.907527874
SRSF1_HUMAN	0.260033323	0.993037096	0.907178768
CHP1_HUMAN	0.157705137	0.913800768	0.905342796
SF3B3_HUMAN	0.192636616	0.648531414	0.905056294
PCID2_HUMAN	0.526107272	1.25178185	0.90495324
KGUA_HUMAN	-0.211303342	0.311078098	0.904350349
RBM8A_HUMAN	0.051721979	0.513486767	0.903372526
H14_HUMAN	0.383157252	0.867673593	0.903091777
PHF5A_HUMAN	0.347513578	1.100902404	0.902201576
ANLN_HUMAN	-0.07552632	0.015337257	0.902152984
HNRPU_HUMAN	0.241741301	0.919467793	0.901636021
ACTC_HUMAN	0.087982315	0.853231884	0.90126623
ACTS_HUMAN	0.087982315	0.853231884	0.90126623
HAUS4_HUMAN	-1.877474605	-0.140302969	0.901140746
GANAB_HUMAN	0.379244949	0.890378077	0.900442876
RL7L_HUMAN	-0.260775886	0.881425595	0.899454031
ATPA_HUMAN	0.247722465	0.871418486	0.898886849
HNRH3_HUMAN	0.352099097	1.16560971	0.898430276
CALX_HUMAN	0.397154065	0.623729724	0.898362674
VIME_HUMAN	0.360284613	0.953649169	0.89786522
NDUAA_HUMAN	0.242507956	0.821193404	0.897567546
U2AF4_HUMAN	0.199990887	1.37036478	0.897073553
THIK_HUMAN	0.324224331	0.785968258	0.896992905
SPF27_HUMAN	0.168524845	1.083246763	0.896914624
NU107_HUMAN	0.401258851	0.955762847	0.895341513
K22E_HUMAN	0.931834016	1.270693429	0.894604519
CFA70_HUMAN	0	1.314221403	0.893380174
NCOA5_HUMAN	0.661086994	1.029336422	0.89285664
AL1B1_HUMAN	-0.018544075	0.681654387	0.892819487
HEXA_HUMAN	0.467488173	0.684090435	0.892584501
ECHB_HUMAN	0.360081458	0.775049176	0.891388934
SDHA_HUMAN	0.465819535	0.885962482	0.891237352
WASH7_HUMAN	0.191177958	1.272204095	0.890681209
SF3B6_HUMAN	0.063056528	0.716542497	0.890286437
GBG5_HUMAN	0.105620874	1.469623839	0.889877677
SAC1_HUMAN	0.47372365	0.979894605	0.889676736
G45IP_HUMAN	0.122507066	1.102353366	0.888559377
PWP2_HUMAN	0.412776591	0.356968209	0.887557278
FKBP8_HUMAN	0.627781336	1.304892636	0.886368329
STAG2_HUMAN	0.28829778	1.378672473	0.88618201
ATPG_HUMAN	0.37958333	0.778700411	0.885229944
PLPL8_HUMAN	0.368743779	1.567249791	0.885168602
ATPB_HUMAN	0.182763945	0.842953401	0.885013529
H12_HUMAN	0.412676348	0.772793276	0.88465983
SUCB1_HUMAN	0.282145839	0.829882379	0.884292692
RM03_HUMAN	0.516972378	0.118194983	0.884158638
DDX49_HUMAN	0.357263053	0.309255989	0.883223502
RS28_HUMAN	0.332240033	0.689211384	0.883022794
EMD_HUMAN	0.282109079	0.799749249	0.882487492
PARP1_HUMAN	0.251539158	0.723688342	0.881449583
ATPF1_HUMAN	0.810442815	1.09864239	0.88140626
CPVL_HUMAN	0.120299526	0.447572053	0.880973736
TCOF_HUMAN	0.173805941	1.098158206	0.880925106
ZN638_HUMAN	0.72766195	1.123090467	0.880128667
CSTF2_HUMAN	0.128746361	0.904870937	0.879084011
TF3C4_HUMAN	0.409703499	0.893234563	0.878337947
ACTA_HUMAN	0.11000034	0.879944003	0.878263049
ACTH_HUMAN	0.11000034	0.879944003	0.878263049
PDIA4_HUMAN	0.337074861	0.89160508	0.878111848
UT14A_HUMAN	0.350244413	0.909979635	0.877591796
RBM25_HUMAN	0.112944237	1.221920902	0.876791784
ESYT1_HUMAN	0.299316365	1.002551316	0.87580834
SRRT_HUMAN	0.434354983	0.780082091	0.87569931
ETFA_HUMAN	0.304745288	0.700148192	0.875607412
RNPS1_HUMAN	0.252370987	0.721204202	0.875460589
MBB1A_HUMAN	0.383383688	0.976361698	0.873823893
DHRS4_HUMAN	0.131360168	0.883078994	0.87363027
TOP2B_HUMAN	0.334883609	0.8265333	0.87350224
ZCH18_HUMAN	0.513764326	0.470003143	0.873243136
ROA3_HUMAN	0.382670847	0.706332175	0.873153129
FUS_HUMAN	0.067343032	0.649844093	0.872618751
NDUF4_HUMAN	0.233922879	0.647085436	0.871971838
CPSF3_HUMAN	0.118948169	0.743077675	0.871547467
SFPQ_HUMAN	0.238428656	0.948703882	0.871073368
LBR_HUMAN	0.413930258	0.966520059	0.871001618
H13_HUMAN	0.269768146	0.780304657	0.870171756
CHTOP_HUMAN	0.285314833	1.05494908	0.869752134
TOM70_HUMAN	0.241205366	0.790879406	0.869531819
MRT4_HUMAN	0.562479301	1.167598479	0.869171087
RT18A_HUMAN	0.075171244	0.788800244	0.868134895
NOP56_HUMAN	0.443844209	0.920769789	0.867186814
AT1A2_HUMAN	0.487089532	1.020640448	0.865455282
SMC3_HUMAN	0.401954694	0.731018327	0.865167675
DPM1_HUMAN	-0.432494749	0.851126709	0.864490548
ZC11A_HUMAN	0.618321166	0.998516732	0.863586475
THEM6_HUMAN	0.330850746	0.837264789	0.863417721
CHD5_HUMAN	0.276375369	0.465701027	0.862543612
BMS1_HUMAN	0.357496726	0.718520234	0.862228806
IDHP_HUMAN	0.311283749	0.895625047	0.859997854
ODPB_HUMAN	0.274103856	0.829131997	0.858642862
K2C8_HUMAN	0.239864762	1.15648653	0.858640282
NU155_HUMAN	0.366893994	0.883935872	0.85786435
AT2A3_HUMAN	0.394657604	0.596373608	0.857364017
PHF8_HUMAN	0.426170996	0.853480528	0.856457306
SYJ2B_HUMAN	1.473658789	1.010318488	0.856274051
OST48_HUMAN	0.289322838	0.822596839	0.85536686
ESYT2_HUMAN	0.201458977	1.070488873	0.853915913
AT1A3_HUMAN	0.487089532	1.003371411	0.853635399
ZO1_HUMAN	0.342971875	0.784678631	0.852013804
RABL3_HUMAN	0.246691722	0.923511072	0.8518717
MMSA_HUMAN	0.485398782	0.763691956	0.851591054
CLPX_HUMAN	0.51557389	0.666059241	0.850937601
DNJC8_HUMAN	0.222258563	0.199924161	0.850226289
WDR75_HUMAN	0.378088052	0.844946527	0.849722849
SRRM1_HUMAN	0.610989625	1.178287918	0.849620859
ADAS_HUMAN	0.405225915	0.806312182	0.849473939
ATD3C_HUMAN	0.763762923	0.956014678	0.847962713
H4_HUMAN	0.192380369	0.688351185	0.846981493
DIDO1_HUMAN	0.457207761	1.048720419	0.846531563
SP16H_HUMAN	0.419497924	0.489739969	0.846310655
NEUA_HUMAN	0.434973983	1.213860163	0.845621484
NOL6_HUMAN	-0.273852963	1.457294387	0.844951176
TOR3A_HUMAN	-0.00852311	0.443182114	0.8445167
TMED4_HUMAN	0.473165308	0.855855768	0.844448495
K2C3_HUMAN	0.247822287	1.144075991	0.843337718
KRT81_HUMAN	0.247822287	1.144075991	0.843337718
KRT83_HUMAN	0.247822287	1.144075991	0.843337718
KRT86_HUMAN	0.247822287	1.144075991	0.843337718
GRWD1_HUMAN	0.174822042	0.914707219	0.842239187
QCR2_HUMAN	0.255810872	0.575640594	0.842105802
MDC1_HUMAN	0.175944039	1.017619889	0.839962835
WDR43_HUMAN	0.368926076	0.391276421	0.837603488
ECM2_HUMAN	0.589156784	1.316864347	0.836511226
TXND5_HUMAN	0.177858408	0.904495346	0.836204686
PDIA6_HUMAN	0.233854585	0.75923646	0.83513859
MO4L2_HUMAN	0.457131211	0.452367575	0.834960358
H2A1B_HUMAN	0.581227016	0.907480195	0.834539618
H2A3_HUMAN	0.581227016	0.907480195	0.834539618
RM37_HUMAN	0.404677175	0.849515431	0.833738157
CEBPZ_HUMAN	0.533259641	1.03862439	0.833569688
SMD2_HUMAN	-0.283512064	0.59087081	0.83186459
EAF6_HUMAN	0.646387256	0.743157031	0.831606322
QCR1_HUMAN	0.371826269	0.766141928	0.830404833
GHC1_HUMAN	0.451944764	0.639286054	0.828965396
ADRO_HUMAN	0.297028244	0.720978414	0.827347206
PLOD2_HUMAN	0.286040407	1.186116611	0.826317099
MANF_HUMAN	0.28889462	0.530125426	0.825177879
DHE4_HUMAN	0.307774719	0.936549667	0.823732418
FAH2A_HUMAN	0.362142985	0.918103516	0.823089078
FAH2B_HUMAN	0.362142985	0.918103516	0.823089078
F136A_HUMAN	0.33449687	0.969927775	0.822742153
PRP17_HUMAN	-0.060303093	1.158412765	0.822709285
NIPS1_HUMAN	0.32171612	0.749751979	0.822406462
P121C_HUMAN	-0.332459925	0.799447377	0.822156531
SELK_HUMAN	0.001030491	0.436290053	0.820306263
BGAL_HUMAN	-0.177802799	1.185883764	0.820099306
MDHM_HUMAN	0.180763509	0.652101816	0.819161399
NIPS2_HUMAN	0.041410973	0.419661525	0.818870819
CC74B_HUMAN	0.543961819	0.209239587	0.818442385
GPAT1_HUMAN	1.919153367	0	0.817373558
PHF2_HUMAN	0.384826936	1.18649444	0.816759364
MTA2_HUMAN	0.071790018	0.465186592	0.816321146
BCAT2_HUMAN	0.304837785	0.786680785	0.816184899
KAT7_HUMAN	-0.102307029	0.85196833	0.816150656
TM9S4_HUMAN	0.350130748	0.340421306	0.816096656
ILF3_HUMAN	0.30882086	0.844372241	0.815666571
PTCD3_HUMAN	0.608681163	0.89685787	0.815570062
AATM_HUMAN	0.216367233	0.607730624	0.814465838
SRSF6_HUMAN	-0.025198258	0.93469467	0.812624324
PHF3_HUMAN	0.443815816	0.561752216	0.811799563
ERLN2_HUMAN	0.419730891	0.626917963	0.811608559
HNRPD_HUMAN	0.237583756	0.737706737	0.810434708
DHX15_HUMAN	0.112263369	0.541337571	0.809679808
PRDX5_HUMAN	0.215711745	0.635075146	0.809286594
SNR40_HUMAN	0.16799062	0.37512659	0.807095437
NDUAD_HUMAN	0.103990895	0.904118853	0.80701641
STX12_HUMAN	0.596896706	1.390149143	0.806861891
WDR36_HUMAN	0.484156563	0.966443022	0.806858333
PHF6_HUMAN	0.306232434	0.721488802	0.806583216
EXOS2_HUMAN	0.036397623	0.723034919	0.80653602
PRDX4_HUMAN	0.240298815	0.593828018	0.805522549
NDUA5_HUMAN	0.274791757	0.605627127	0.805299092
SNW1_HUMAN	0.350292204	1.071711405	0.804881017
NDUS1_HUMAN	0.317769269	0.756424582	0.804453557
KAD2_HUMAN	0.204889267	0.727050084	0.803995474
MRRP1_HUMAN	0.299800422	0.7880234	0.803269788
CCD58_HUMAN	0.029499831	0.735930986	0.801263316
IMPA3_HUMAN	0.421486361	0.40009685	0.801109979
DNJA3_HUMAN	-0.014966507	0.470658178	0.800944692
PRP19_HUMAN	0.377190425	0.68396635	0.800477731
LAP2A_HUMAN	0.400710457	0.881671089	0.79976963
FKBP2_HUMAN	0.211081368	0.628402722	0.798681094
MDN1_HUMAN	0.239647433	0.238142268	0.798609582
RALY_HUMAN	0.223122467	0.704556032	0.798503409
WDR12_HUMAN	0.559680074	1.269802405	0.798467285
FXR2_HUMAN	0.635225211	0.879450334	0.798121586
PUM3_HUMAN	0.304254715	0.812874388	0.797352239
AT2B1_HUMAN	0.615054594	1.415763117	0.797172056
ECHM_HUMAN	0.156017882	0.812480089	0.797053568
MEPCE_HUMAN	-0.074660715	0.933764701	0.796980651
DHX9_HUMAN	0.299643595	0.775554633	0.796625634
HCDH_HUMAN	0.328037807	0.996591354	0.796018238
RPA43_HUMAN	0.198365225	1.139389638	0.795751785
EXOS6_HUMAN	0.418958416	1.370187807	0.795673354
CCD86_HUMAN	0.185062184	0.550225343	0.795610123
RPB1_HUMAN	0.111852545	0.678209344	0.794491435
IDH3A_HUMAN	0.364146516	0.815233726	0.794176603
SRSF5_HUMAN	-0.076564431	0.558787929	0.794158753
ACADM_HUMAN	0.033344051	0.647345763	0.793780394
USE1_HUMAN	0	0.998218546	0.793767253
H2BFS_HUMAN	0.058018683	0.968945949	0.793020272
RT14_HUMAN	0.234186796	0.02148434	0.792760673
H2A1A_HUMAN	0.305855771	0.83519242	0.792410203
ANX11_HUMAN	0.64690535	0.953113314	0.792262462
K2C79_HUMAN	0.694597549	1.343777115	0.791984884
LA_HUMAN	0.191345879	0.485431629	0.791789902
SF3A2_HUMAN	0.121991996	0.388456511	0.791457591
TRAP1_HUMAN	0.196905002	0.807839948	0.790587555
HSDL2_HUMAN	0.417546501	0.877136485	0.789947897
AINX_HUMAN	0.059979369	0.54899404	0.789630394
1A80_HUMAN	0.522649797	1.186794672	0.789393702
RPAC2_HUMAN	0.756922439	0.340463069	0.788722291
RGPD1_HUMAN	0.566310615	0.959674725	0.784559478
RGPD2_HUMAN	0.566310615	0.959674725	0.784559478
CHD3_HUMAN	0.217723731	0.442820908	0.783759038
ELYS_HUMAN	0.473793776	0.351716274	0.783586078
ATRN_HUMAN	0.046303396	0	0.783135532
SNF5_HUMAN	0.605234878	0.870837048	0.782667164
SCRB2_HUMAN	0.29183364	0.71852207	0.781118383
NOP58_HUMAN	0.341736225	0.819241027	0.780547991
AL3A2_HUMAN	-0.167122707	0.793425543	0.780182249
ERAL1_HUMAN	0.399992429	0.019986751	0.780048946
SDHB_HUMAN	0.128757987	0.520117429	0.77943542
CATB_HUMAN	0.415191893	0.478948762	0.778609513
RRAS2_HUMAN	0.111702164	1.3823858	0.778235066
STXB3_HUMAN	0.615542852	0.425526623	0.777945733
ILF2_HUMAN	0.337541271	0.888369562	0.777488582
KIF4A_HUMAN	-0.084944862	0.36038091	0.776813952
HNRDL_HUMAN	0.202996556	0.573522884	0.774159188
HIBCH_HUMAN	0.560798894	0.728158768	0.772798476
TDIF2_HUMAN	0.784010201	0.983253165	0.772588667
DIM1_HUMAN	0.408148275	-0.167300571	0.772144814
RPAC1_HUMAN	0.448431751	1.107022402	0.771660431
TRA2B_HUMAN	0.255539004	0.902283386	0.771141842
RRS1_HUMAN	0.33545462	0.904588273	0.771054875
GATA_HUMAN	0.331286973	-0.225135723	0.770965444
TR150_HUMAN	0.454966049	1.141442996	0.770298521
GLYM_HUMAN	0.230206623	0.623683876	0.769743006
HNRL1_HUMAN	0.281264554	0.520803624	0.769377631
TM109_HUMAN	0.750642775	0.867600344	0.769365166
FUBP2_HUMAN	0.090301038	0.674699099	0.769312346
PX11B_HUMAN	-0.441753793	-0.775335055	0.768602155
DDX27_HUMAN	0.125243569	0.830782873	0.768481563
CNPY2_HUMAN	0.253936236	1.145749276	0.768304413
DEK_HUMAN	0.185600772	0.841281719	0.76678472
DAD1_HUMAN	1.547658444	1.859923198	0.766608277
ACSL3_HUMAN	0.370639141	0.779431981	0.766423262
PR40A_HUMAN	0.075077514	0.912624794	0.765903091
ROA1_HUMAN	0.371707736	0.860038668	0.765332753
H2B1K_HUMAN	0.006032516	0.991897464	0.764849111
ZN326_HUMAN	0.202960177	0.93020201	0.7642473
NB5R3_HUMAN	0.654363103	1.00579575	0.763882321
ADNP_HUMAN	-0.264203851	1.22441936	0.763475264
RHOG_HUMAN	0.12177901	0.922486496	0.761503567
PLAK_HUMAN	0.298822443	0.724253891	0.761217152
GLYR1_HUMAN	0.804020098	1.435434172	0.760360318
HNRPC_HUMAN	0.364418818	0.896541728	0.760348232
MPCP_HUMAN	0.361715685	0.687036454	0.759982204
CISY_HUMAN	0.10457544	0.621225024	0.759381316
SF3A3_HUMAN	0.139870336	0.799302216	0.759215059
SIN3A_HUMAN	-0.067226747	0.658921974	0.758900228
HXK2_HUMAN	0.448865935	0.898215474	0.758489693
AT2B4_HUMAN	0.620939251	1.28594984	0.758298678
SART3_HUMAN	0.253265073	0.848846844	0.758291001
HEP2_HUMAN	-0.609899948	-0.192077398	0.757964094
CMC2_HUMAN	0.392575653	0.702530517	0.757526288
THNS1_HUMAN	0.191799979	0.349739002	0.756430387
NUP93_HUMAN	0.378661381	0.74904775	0.756318114
CAF1B_HUMAN	0.349079712	0.8987509	0.755701389
Z780B_HUMAN	1.006773564	1.193550811	0.755386743
HNRPR_HUMAN	0.249162289	0.719623296	0.75508496
DAZP1_HUMAN	0.275166217	0.730171351	0.753845685
NDUB2_HUMAN	0.173363593	0.475171845	0.753672233
NU205_HUMAN	0.445886594	0.767261449	0.753608541
HNRPM_HUMAN	0.179364635	0.856818627	0.753358691
NNTM_HUMAN	0.238756553	0.724696726	0.752988579
SRBD1_HUMAN	0.180364035	0.364971928	0.752772931
CBX5_HUMAN	0.320102238	0.748980663	0.751645113
ECH1_HUMAN	0.216225097	0.747188965	0.750107681
NOMO2_HUMAN	0.53971082	1.013632604	0.749554133
NOMO3_HUMAN	0.53971082	1.013632604	0.749554133
TM205_HUMAN	0.421413936	0.715648462	0.748866646
UFL1_HUMAN	0.154574029	0.561266218	0.747721062
CBX1_HUMAN	0.491898562	0.91140221	0.746794738
FUMH_HUMAN	0.229100979	0.699527339	0.745782269
HNRPQ_HUMAN	0.301019628	0.754356838	0.745621788
H2B1J_HUMAN	0.000428852	0.950305583	0.745087011
CYC_HUMAN	0.032251804	0.724490392	0.74458264
PREB_HUMAN	0.151889413	0.563289129	0.743834152
ADT2_HUMAN	0.287040597	0.652082283	0.743291834
PELP1_HUMAN	0.472912398	0.909802669	0.743236362
EBP_HUMAN	0.630956496	1.126038236	0.743221677
PIAS1_HUMAN	0.53918818	0.602333988	0.742632717
TMX1_HUMAN	0.392143425	0.775801487	0.742252101
ADT1_HUMAN	0.366409177	0.606237855	0.740392045
DX39B_HUMAN	0.122715294	0.524934206	0.74006644
CSTFT_HUMAN	0.224415364	0.908418542	0.739981256
FIP1_HUMAN	-0.049408348	0.604439632	0.739315064
CCD47_HUMAN	0.269158156	1.115837494	0.739133122
ABT1_HUMAN	0.069552977	1.689480305	0.739014253
ADA23_HUMAN	0.113281845	1.012073558	0.738620002
PPM1G_HUMAN	0.149546763	1.001130739	0.738492633
KRT85_HUMAN	0.208130907	1.177623615	0.737395677
ACPM_HUMAN	0.604145106	1.281102086	0.736766381
NU153_HUMAN	0.286288993	0.957464727	0.736570613
ERP44_HUMAN	0.399616317	0.788380682	0.736443868
TIF1B_HUMAN	0.247648126	0.395025839	0.735890279
TRA2A_HUMAN	0.092960551	0.833971046	0.735213688
4F2_HUMAN	0.288388587	0.460819295	0.734739244
RFA2_HUMAN	0.027317197	0.789821391	0.734592072
RT22_HUMAN	0.192640216	0.71710949	0.73430997
RAB2A_HUMAN	0.474662695	0.89674169	0.733280027
PRP8_HUMAN	0.271558238	0.807566379	0.732444792
H2B1C_HUMAN	0.058829471	1.006351157	0.732259713
H2B1D_HUMAN	0.058829471	1.006351157	0.732259713
H2B1H_HUMAN	0.058829471	1.006351157	0.732259713
H2B1M_HUMAN	0.058829471	1.006351157	0.732259713
H2B1N_HUMAN	0.058829471	1.006351157	0.732259713
H2B2F_HUMAN	0.058829471	1.006351157	0.732259713
H2B1L_HUMAN	0.058829471	1.006351157	0.732259713
HNRPK_HUMAN	0.203042182	0.597968098	0.731196164
THIM_HUMAN	0.303301898	0.730560064	0.73114317
FND3A_HUMAN	0.192313688	-0.016333346	0.730902835
HNRPF_HUMAN	0.26718191	0.59381532	0.729413978
AT5L2_HUMAN	1.039476172	1.578972028	0.728226408
SF3B1_HUMAN	0.172091681	0.821507976	0.728149965
SON_HUMAN	0.194727767	0.838954241	0.727612257
GPTC4_HUMAN	0.461865758	1.216443801	0.727482285
LAP2B_HUMAN	0.388496711	0.848586084	0.727397347
TMEDA_HUMAN	0.226704475	0.815762215	0.726793585
ACDSB_HUMAN	0.137069912	0.420108704	0.726067974
SAP18_HUMAN	0.22996515	2.043262369	0.725921955
SRS11_HUMAN	0.042327453	0.369253928	0.723764835
ZN593_HUMAN	0.433782138	0.376513831	0.723009091
PTBP3_HUMAN	0.137462842	0.558561651	0.722767213
CHMP6_HUMAN	0	1.485652134	0.72265331
SODM_HUMAN	0.200263973	0.416328996	0.722398815
RIF1_HUMAN	0.484809565	1.280956797	0.722329096
SYDM_HUMAN	0.262429461	0.654168044	0.721517252
NPM3_HUMAN	0.057243095	0.534953426	0.720275151
ABCD3_HUMAN	0.21654422	0.630125681	0.718240638
HNRC1_HUMAN	0.314754686	0.85440002	0.718050331
HNRC2_HUMAN	0.314754686	0.85440002	0.718050331
HP1B3_HUMAN	0.075048037	0.902742556	0.717211325
ATP5L_HUMAN	0.512347538	0.906563325	0.713545904
SF3B4_HUMAN	0.277295998	0.491126583	0.713442368
H2A1C_HUMAN	0.578017034	0.872502855	0.713107324
HEAT1_HUMAN	0.483539336	0.65608727	0.712858001
CWC27_HUMAN	0.377397224	0.028627694	0.712632424
ANXA4_HUMAN	0.699583821	0.661395187	0.71253265
SC22B_HUMAN	0.284160116	0.888196595	0.712082565
QOR_HUMAN	0.196017185	0.66114739	0.71206715
CX7A2_HUMAN	0.5036316	0.854423421	0.711136704
ODB2_HUMAN	0.257156114	0.61078617	0.711013135
U520_HUMAN	0.19109157	0.726660358	0.710413901
SCOT1_HUMAN	0.475302689	0.700881684	0.709912923
ELAV1_HUMAN	0.196470778	0.67767787	0.709764926
GTF2I_HUMAN	0.267833154	0.688204231	0.709081552
CHD4_HUMAN	0.359146854	0.767417867	0.707820548
NFL_HUMAN	0.148178174	0.454774253	0.706593722
RING2_HUMAN	0.170674419	0.848230856	0.706028428
CENPV_HUMAN	0.238775272	0.718915177	0.705106149
RECQ1_HUMAN	0.94017147	0.478648834	0.705042798
AXA2L_HUMAN	0.283486491	0.818669205	0.704859428
PABP2_HUMAN	0.056329908	0.524221032	0.704715459
RAB35_HUMAN	0.64240814	0.8796504	0.70315613
GALT2_HUMAN	0.857376767	1.048506838	0.703036783
SE1L1_HUMAN	0.550871159	0.212690738	0.702615765
ACINU_HUMAN	0.246608969	0.905755717	0.702389165
CQ089_HUMAN	0.178645972	0.872826372	0.702236145
WDR18_HUMAN	0.210315806	0.632102862	0.701896809
COMT_HUMAN	0.51114499	0.454496386	0.701396703
H2B1B_HUMAN	0.034452352	0.971520116	0.699660937
H2B1O_HUMAN	0.034452352	0.971520116	0.699660937
H2B2E_HUMAN	0.034452352	0.971520116	0.699660937
H2B3B_HUMAN	0.136668026	0.963351988	0.699473958
EHMT1_HUMAN	0.951429177	0.848703484	0.699407514
PCNA_HUMAN	0.103408122	0.714927092	0.698969063
P5CR1_HUMAN	0.223428431	0.600560995	0.698933382
SPTC1_HUMAN	0.593827532	0.49973154	0.697836099
NOL7_HUMAN	0.007459758	0.924845084	0.697685777
NU160_HUMAN	-0.062710365	0.282441682	0.697317334
T10B_HUMAN	0.528483445	0.591297084	0.696761794
GT251_HUMAN	0.278120853	0.568673069	0.695915918
LMAN1_HUMAN	0.40374974	0.46031296	0.694862565
SYNG1_HUMAN	-0.631355589	0.982761383	0.693263857
SENP3_HUMAN	-0.067023952	0.483254143	0.692748852
SK2L2_HUMAN	0.159153317	0.686047229	0.692429461
CPNE3_HUMAN	0.383388378	0.820796661	0.691818717
P1L12_HUMAN	0.595915714	0.86411076	0.690482208
SAP_HUMAN	-0.187170598	0.748966553	0.690440735
HXK1_HUMAN	0.297631928	0.773201955	0.689367498
HNRH1_HUMAN	0.132302352	0.71289208	0.689293013
MYDGF_HUMAN	0.194891811	1.00886079	0.687943593
RT17_HUMAN	0.314630917	0.614600221	0.687314413
P66A_HUMAN	0.456341628	0.437508978	0.68678628
MYO1C_HUMAN	1.371239261	1.661132077	0.68659616
RM20_HUMAN	-0.135036381	0.681658632	0.685292286
ADT3_HUMAN	0.334140683	0.55755711	0.684694475
SUMF2_HUMAN	0.924263891	0.715186942	0.683628746
VDAC2_HUMAN	0.336499515	0.409029473	0.68217484
PRDX3_HUMAN	0.211783767	0.608513463	0.681016352
XRCC5_HUMAN	0.237687196	0.517429541	0.680134814
ERP29_HUMAN	0.268099069	0.797629718	0.679919567
RA1L2_HUMAN	0.329292919	0.606162986	0.679903415
YLPM1_HUMAN	0.103430964	1.786080385	0.679349089
DX39A_HUMAN	0.165270428	0.53681152	0.678421022
DHB4_HUMAN	0.257098737	0.57150322	0.677744929
PTH2_HUMAN	0.210857884	0.478820704	0.676812109
SF3B2_HUMAN	0.527288478	0.798589421	0.674558821
TEX43_HUMAN	0.2781612	0.266920234	0.673655546
CLD1_HUMAN	-2.126743422	-0.100476285	0.672806645
RPA1_HUMAN	0.320517888	0.863366531	0.671909961
RING1_HUMAN	0.269864184	1.294061979	0.670990682
PTBP1_HUMAN	0.136068017	0.66038406	0.670912717
XRN2_HUMAN	0.266087418	0.713178472	0.670048189
RAB7A_HUMAN	0.419776715	0.749126547	0.669683317
RU2A_HUMAN	0.235973421	0.2806336	0.666756046
SMC1A_HUMAN	0.274654543	0.792119447	0.666101247
RB11A_HUMAN	0.393276558	0.454618331	0.665713082
SLIRP_HUMAN	-0.024499362	0.382153972	0.665674356
ATP4A_HUMAN	0.346974882	1.215290656	0.664701732
THOC4_HUMAN	0.17978738	0.723621083	0.664559824
PESC_HUMAN	0.294967458	0.618933158	0.660504489
DDX52_HUMAN	0.031998574	0.443814783	0.658846999
TFAM_HUMAN	0.362103445	0.617390599	0.65858354
RPN2_HUMAN	0.317275411	0.735197928	0.658302516
HEMH_HUMAN	-0.022397296	0.723971936	0.658160737
NB5R1_HUMAN	0.399711542	0.948440379	0.657047252
GBB3_HUMAN	0.68582605	1.527581203	0.657021265
H2A2B_HUMAN	0.515859717	0.926065381	0.656015202
1C07_HUMAN	0.953119933	1.0272096	0.655038101
1C06_HUMAN	0.953119933	1.0272096	0.655038101
1C12_HUMAN	0.953119933	1.0272096	0.655038101
1A32_HUMAN	0.953119933	1.0272096	0.655038101
1A74_HUMAN	0.953119933	1.0272096	0.655038101
1C14_HUMAN	0.953119933	1.0272096	0.655038101
1C15_HUMAN	0.953119933	1.0272096	0.655038101
1C16_HUMAN	0.953119933	1.0272096	0.655038101
1C18_HUMAN	0.953119933	1.0272096	0.655038101
1A29_HUMAN	0.953119933	1.0272096	0.655038101
1A30_HUMAN	0.953119933	1.0272096	0.655038101
1A31_HUMAN	0.953119933	1.0272096	0.655038101
1A34_HUMAN	0.953119933	1.0272096	0.655038101
1C01_HUMAN	0.953119933	1.0272096	0.655038101
1C04_HUMAN	0.953119933	1.0272096	0.655038101
1C08_HUMAN	0.953119933	1.0272096	0.655038101
1A33_HUMAN	0.953119933	1.0272096	0.655038101
1C05_HUMAN	0.953119933	1.0272096	0.655038101
AT2B2_HUMAN	0.572792335	1.554774413	0.654930833
AT2B3_HUMAN	0.572792335	1.554774413	0.654930833
RAB8A_HUMAN	0.36319677	1.621310617	0.652426186
RAD21_HUMAN	-0.702661625	0.498471618	0.652296547
ZBT11_HUMAN	0.352464885	0.814559147	0.652100196
TI23B_HUMAN	0.388673523	0.776734544	0.65189046
P5CR2_HUMAN	0.228040507	0.529592571	0.651412482
SNUT1_HUMAN	0.345208777	0.347626936	0.650938918
MESD_HUMAN	0.405293279	1.012895802	0.650213998
DHB12_HUMAN	0.308083532	0.464630166	0.650082737
PRPF3_HUMAN	0.114319876	0.787794988	0.648700613
FIS1_HUMAN	0.15599911	0.767502228	0.648635973
ODBA_HUMAN	0.474099761	0.057807738	0.648337088
KHDR1_HUMAN	0.243760966	0.724668921	0.648131231
CD166_HUMAN	-0.580891082	1.185687033	0.648061652
RDH11_HUMAN	0.155027335	0.890431626	0.647685323
PRTN3_HUMAN	0.312602732	0.65697095	0.646080109
RBM15_HUMAN	0.489189247	0.776835641	0.645525567
PHB2_HUMAN	0.302861306	0.643110964	0.644452931
C1D_HUMAN	-0.328688786	1.175426024	0.643255371
TLE3_HUMAN	-0.228637978	0.169457231	0.643127849
TIM13_HUMAN	0.153979314	0.749211773	0.642857268
ENPLL_HUMAN	0.399997348	0.665472989	0.642802399
GATB_HUMAN	0.536994276	1.308669343	0.642300061
RGPD8_HUMAN	0.558553524	0.877565063	0.64127617
RGPD5_HUMAN	0.558553524	0.877565063	0.64127617
DDX47_HUMAN	0.393673763	0.687217577	0.641111404
SCAM3_HUMAN	0.121962425	0.487404891	0.640878328
RAB1A_HUMAN	0.236961322	0.744915204	0.640853101
VKOR1_HUMAN	0.257371663	0.572304815	0.640719779
TIM9_HUMAN	0.337962927	0.607913359	0.638980627
DDX54_HUMAN	0.340177032	0.76570776	0.638859512
RM44_HUMAN	0.274364987	0.55723715	0.638838069
MECP2_HUMAN	0.379212835	0.936334074	0.637115073
SMCA4_HUMAN	0.094851297	0.579149563	0.63698172
RB11B_HUMAN	0.375711837	0.431022626	0.635943026
SCFD1_HUMAN	0.363464333	0.659523052	0.635852174
NUP50_HUMAN	0.07196693	0.400701721	0.635493989
EXOS1_HUMAN	0.227687327	0.806724515	0.634736477
DESM_HUMAN	0.289005116	0.616400044	0.634025548
RRF2M_HUMAN	-0.445181133	-0.142198046	0.633897425
AL7A1_HUMAN	0.464483526	0.63427833	0.632879068
T161A_HUMAN	0.738622091	0.849102655	0.632361037
DDX50_HUMAN	0.310197613	0.68941786	0.6318771
POP1_HUMAN	0.292838048	0.299307532	0.63133562
SSF1_HUMAN	0.137485275	0.822976875	0.630259258
DHX37_HUMAN	0.365064099	0.749415974	0.629984976
RBP2_HUMAN	0.183708818	0.774456079	0.628580771
NDUB8_HUMAN	0.309636191	0.390521358	0.628024837
NUD19_HUMAN	0.645298307	0.28536794	0.627965212
SMU1_HUMAN	0.427433075	0.477919573	0.627914689
PRP4_HUMAN	0.483591531	0.337052554	0.627231295
AT1A4_HUMAN	0.311989997	0.712973372	0.627180039
CATD_HUMAN	0.322600172	0.527529713	0.627169678
RNT2_HUMAN	0.10171998	0.491470492	0.626490106
ANXA6_HUMAN	0.408488402	0.744308725	0.626140821
CPSM_HUMAN	0.636528104	0.277991147	0.624752398
LSM4_HUMAN	0.674177075	0.949285196	0.621354313
HDAC1_HUMAN	0.163782392	0.24740596	0.620528906
FACR1_HUMAN	0.542458422	0.765561997	0.61990919
XRCC6_HUMAN	0.281709016	0.393115184	0.619498579
PTBP2_HUMAN	0.108310823	0.542998988	0.617090881
BCS1_HUMAN	0.361625715	0.509581709	0.616726076
ABHDA_HUMAN	0.348775624	0.598552737	0.616150176
ZFR_HUMAN	0.409912575	0.982897503	0.613930142
ATP5E_HUMAN	0.269950242	1.085339327	0.613281017
KAP2_HUMAN	0.176705343	0.996117246	0.612908781
RGPD4_HUMAN	0.464438261	0.83808394	0.612565468
DCA13_HUMAN	0.040518157	0.744388875	0.612012918
PRP4B_HUMAN	0.21421244	0.430260015	0.611697802
HEXB_HUMAN	0.132046325	0.831693432	0.610843181
RAP1A_HUMAN	0.274112259	0.646261646	0.610784222
RED_HUMAN	0.433403473	0.954294817	0.610281506
MGN2_HUMAN	0.218584133	0.498890597	0.610053389
MGN_HUMAN	0.218584133	0.498890597	0.610053389
RMD3_HUMAN	0.758040541	0.296449046	0.6078188
ABCB7_HUMAN	0.905290172	0.471777851	0.606696565
GCSH_HUMAN	0.557749978	0.455865025	0.605759885
NUP88_HUMAN	0.286388509	0.981291711	0.605633798
MFRN1_HUMAN	0.646549769	0.459083811	0.604130143
TSPOA_HUMAN	-0.161283438	0.226475155	0.603209111
NOG1_HUMAN	0.306323742	0.969021452	0.602152522
IF4A3_HUMAN	0.220804281	0.619651161	0.601949601
FCF1_HUMAN	-0.144339245	0.834921329	0.600070834
SCRIB_HUMAN	0.381837938	0.974399144	0.598641099
1C03_HUMAN	0.953119933	1.373746754	0.597932813
1C02_HUMAN	0.953119933	1.373746754	0.597932813
RNZ2_HUMAN	0.525509213	0.412900523	0.596839727
GHC2_HUMAN	0.281128419	0.502293051	0.596720374
NOP14_HUMAN	0.47667505	1.141357431	0.595486137
VRK1_HUMAN	0.366719402	0.383508969	0.594912307
NGDN_HUMAN	0.502030647	1.193998463	0.592997566
SPF45_HUMAN	0.258759174	0.305391749	0.591477524
U5S1_HUMAN	0.364034945	0.801301236	0.590151912
RM24_HUMAN	0.265970392	0.579154981	0.589543866
SRSF2_HUMAN	0.164716159	0.423426152	0.588476261
H1X_HUMAN	0.341671685	0.694204788	0.587863653
GNAI2_HUMAN	0.325460698	0.798034243	0.586944514
AT2A1_HUMAN	0.147805481	0.639080673	0.586185059
CWC15_HUMAN	-0.141166125	0.480150078	0.584338508
RRP12_HUMAN	0.415954184	0.915638871	0.583393669
PSPC1_HUMAN	0.20674405	0.598303061	0.582710127
GOGA2_HUMAN	0.047668635	0.590152764	0.581911651
ANXA2_HUMAN	0.324913732	0.71373034	0.581824309
SNUT2_HUMAN	0.503489631	0.828430182	0.580060266
RBM4B_HUMAN	0.228216617	0.835021109	0.579248495
TRFE_HUMAN	-1.861431696	-0.410847606	0.578769205
ZCCHV_HUMAN	1.093167141	1.203913693	0.577970417
RGPD3_HUMAN	0.464438261	0.83808394	0.577786894
TOM40_HUMAN	0.215264981	0.735093725	0.577597943
DDX17_HUMAN	0.298269168	0.632334603	0.577232596
EXOS7_HUMAN	0.386490133	0.677825567	0.575318201
ALBU_HUMAN	-2.033160657	-0.638555212	0.572479011
HNRC3_HUMAN	0.221472724	0.812086222	0.57020767
CAMLG_HUMAN	0.668655048	1.054688398	0.569002158
GFAP_HUMAN	0.260616738	0.721244813	0.567714436
ACTBL_HUMAN	0.1042955	0.91890746	0.567245814
DPOG1_HUMAN	0.587261949	0.844321755	0.56599738
CN37_HUMAN	0.406385645	0.723870363	0.5585391
GNS_HUMAN	0.079047548	0.729015918	0.555847277
H1T_HUMAN	0.514593812	0.651449628	0.554909345
HNRH2_HUMAN	0.138854639	0.588686087	0.55391518
PGRC2_HUMAN	0.41296972	0.719200325	0.550960302
GCDH_HUMAN	0.27143263	1.189966264	0.550789237
PRKDC_HUMAN	0.303800165	0.618070798	0.542343459
Z280C_HUMAN	0.314809452	0.757768332	0.54066724
GLU2B_HUMAN	0.440486819	0.601472659	0.539151139
UTP18_HUMAN	0.523289092	0.626634536	0.536193987
FOXC2_HUMAN	0.976943735	0.254247726	0.535843663
FOXS1_HUMAN	0.976943735	0.254247726	0.535843663
VATD_HUMAN	0.049396147	0.703349337	0.534405804
GBB1_HUMAN	0.350235542	0.943684588	0.52993939
P121A_HUMAN	0.245847093	1.208448052	0.52947043
SERPH_HUMAN	0.302248834	0.676389503	0.525590236
AGAL_HUMAN	0.030250036	1.07351072	0.524810899
XRCC1_HUMAN	0.397382064	1.036130598	0.521105624
XPC_HUMAN	0.488415797	0.880594784	0.517008812
RALYL_HUMAN	1.088281973	1.444681833	0.516683654
PRAF2_HUMAN	0.548157978	1.05049384	0.516140891
S10AA_HUMAN	0.211172484	0.674927914	0.51596057
RAB14_HUMAN	0.35800561	0.721002224	0.514055607
RASH_HUMAN	0.264361764	0.78620048	0.512288387
PYRD_HUMAN	0	0.882210853	0.510521927
DREB_HUMAN	0.396876314	0.765689111	0.50907525
NOP9_HUMAN	0.433569543	0.580076657	0.508549586
GATC_HUMAN	0.703992705	1.706822307	0.507391029
RUXG_HUMAN	0.204276578	0.581730051	0.505840681
AROS_HUMAN	0.279894188	1.076607062	0.505795186
RBM6_HUMAN	0.835541428	0.7778615	0.503741856
RPA34_HUMAN	0.300643149	0.949580131	0.503486624
SCML2_HUMAN	0.260286558	0.630153085	0.498977293
ACTG_HUMAN	0.164275454	0.664823258	0.496819879
ACTB_HUMAN	0.164275454	0.664823258	0.496819879
HCFC2_HUMAN	0.363384006	0.854299053	0.49557509
RM53_HUMAN	0.890056416	1.048247265	0.494827627
SOX12_HUMAN	0.900950622	0.984346801	0.493939782
SDF2L_HUMAN	0.313438316	1.18959641	0.493475471
LIN7C_HUMAN	0.693007297	1.062979273	0.4924473
LIN7A_HUMAN	0.693007297	1.062979273	0.4924473
TRFL_HUMAN	-2.042221502	-0.459340392	0.491700072
RHOJ_HUMAN	0.162728044	0.837618023	0.490569046
RASN_HUMAN	0.201821322	0.773546806	0.490169947
TCRGL_HUMAN	-0.643028346	0.957724191	0.488234232
DDX5_HUMAN	0.193264715	0.593376116	0.486676215
UHRF1_HUMAN	0.178695956	0.812641939	0.483959362
H2AV_HUMAN	0.877646084	1.273295977	0.483027768
H2AZ_HUMAN	0.877646084	1.273295977	0.483027768
FUBP3_HUMAN	0.084808355	0.732331476	0.481019193
RAVR1_HUMAN	0.091139481	0.843731646	0.479077147
YIPF5_HUMAN	0.655708731	0.859170559	0.477138322
MOGS_HUMAN	0.530302172	1.000858438	0.474688794
MPP10_HUMAN	0.220269514	0.92609377	0.472076149
KNOP1_HUMAN	-0.359102278	1.883188927	0.47031173
OFUT1_HUMAN	0.821098482	1.075951159	0.469215491
1A25_HUMAN	0.830954254	1.104259105	0.466332538
1A26_HUMAN	0.830954254	1.104259105	0.466332538
1A43_HUMAN	0.830954254	1.104259105	0.466332538
1A66_HUMAN	0.830954254	1.104259105	0.466332538
PIGT_HUMAN	0.701827877	0.658277176	0.461189383
NENF_HUMAN	0.313332271	1.129206263	0.45873937
REEP6_HUMAN	0.152478174	0.810173558	0.454760971
MLEC_HUMAN	0.197601924	0.615924295	0.454201513
NEP1_HUMAN	0.453481598	0.687607546	0.450196742
RM23_HUMAN	0.280163808	0.602256093	0.447851735
GBB2_HUMAN	0.362124262	1.025137781	0.443905938
LMAN2_HUMAN	0.498132159	0.95065449	0.439767191
POTEE_HUMAN	0.309258951	0.882159478	0.437481141
UT14C_HUMAN	0.343916768	0.99322984	0.434218367
BRI3B_HUMAN	0.745441482	0.981761522	0.432752707
B3GT6_HUMAN	0.925987848	1.345427971	0.430970972
AT12A_HUMAN	-0.106055949	0.608734712	0.420454039
AKAP1_HUMAN	0.706131628	0.861740315	0.41896444
TACO1_HUMAN	0.437095558	0.782253848	0.417224515
CDC42_HUMAN	0.023109668	0.598474767	0.416500728
DEN5B_HUMAN	0	1.399750538	0.41585437
ACOT8_HUMAN	-0.133803449	0.600898464	0.413292587
VAPA_HUMAN	0.250298808	1.130529855	0.411730615
MET15_HUMAN	0.92816149	0.82426222	0.411133753
RM19_HUMAN	1.466095873	0.509771227	0.409632116
FKB10_HUMAN	0.61374642	1.103934299	0.405729709
RHOQ_HUMAN	0.153640839	0.688363597	0.402468652
EXOS9_HUMAN	0.122068865	0.640070655	0.398575983
MARC2_HUMAN	0.927355912	0.842486413	0.386893169
IMP4_HUMAN	0.249674972	0.625408164	0.384956487
WDR26_HUMAN	0.065999449	-0.861253206	0.369684213
NLTP_HUMAN	0.333816861	0.935767503	0.368213337
RUXGL_HUMAN	0.1177905	0.598404539	0.3672768
CPT1A_HUMAN	0.304197691	1.209757834	0.365615818
LGMN_HUMAN	0.217953205	0.623638085	0.364358901
DSG2_HUMAN	0.672194901	1.201514777	0.361515727
SYMPK_HUMAN	0.016389877	1.439164229	0.360532607
ACL6A_HUMAN	0.216690371	0.868270949	0.359510196
TOIP2_HUMAN	0.182729225	0.81586798	0.358956463
GEMI4_HUMAN	-0.136502053	-0.669478702	0.356179901
HMGN2_HUMAN	0.645524518	1.370580588	0.355585828
RPAB1_HUMAN	0.334509531	0.893767576	0.35450001
M2OM_HUMAN	0.27195978	0.691912176	0.354470872
SGPL1_HUMAN	0.699346441	0.518455982	0.346852769
TBCD1_HUMAN	-0.645380349	1.319644221	0.346164953
SMD1_HUMAN	0.236463751	0.627295879	0.345956754
PEN2_HUMAN	0.763940758	0.427231359	0.345868774
ZSWM4_HUMAN	-2.350401273	-0.910900805	0.344307288
GOSR1_HUMAN	-0.131656148	0.740742735	0.339785174
H10_HUMAN	0.376202943	0.703142623	0.339673822
TBRG4_HUMAN	0.455954064	0.826452732	0.329694224
AEDO_HUMAN	0.739422182	0.455282642	0.328709534
C2CD5_HUMAN	0.925583342	0.609997342	0.326374457
TIAR_HUMAN	0.204570716	0.75917279	0.324632085
MRGBP_HUMAN	0.408479399	0.859204382	0.323055161
1C17_HUMAN	0.404486195	0.76069855	0.321709548
1B73_HUMAN	0.404486195	0.76069855	0.321709548
TSN6_HUMAN	0.214963807	2.152804229	0.320610934
PP1G_HUMAN	0.301342732	0.630920397	0.312639975
CTNA1_HUMAN	0.31722644	0.895008122	0.311832701
TE2IP_HUMAN	0.763680756	0.861390901	0.310864954
KDEL2_HUMAN	0.169346174	0.761803171	0.310515691
RPB2_HUMAN	0.431597413	1.095462454	0.304687123
WBS22_HUMAN	-0.047659865	1.30692991	0.302221482
MAK16_HUMAN	0.505661826	0.976547065	0.301598667
NCOR1_HUMAN	-0.110983622	0.89225214	0.300454981
NOL11_HUMAN	0.361452816	0.631216887	0.296835006
TF3C1_HUMAN	0.234631861	0.627265311	0.293844374
LSM8_HUMAN	0.351027424	0.888664732	0.292456548
RL19_HUMAN	0.081832291	0.617764361	0.287596137
CAB45_HUMAN	0.709027198	0.934168758	0.284293233
AR6P1_HUMAN	1.750670781	1.049498633	0.284061846
BSN_HUMAN	1.394505614	1.685566077	0.279452914
RM18_HUMAN	0.408283152	0.605259081	0.267700581
OR5A2_HUMAN	-2.488275726	-1.064584064	0.266633858
RPAB3_HUMAN	0.223795307	0.670836123	0.264573658
SP1_HUMAN	1.018580809	1.595183306	0.259163252
CS043_HUMAN	0.328843949	-1.094707794	0.25899612
IRS4_HUMAN	0.547848977	0.71933938	0.253927151
POTEJ_HUMAN	0.472789735	0.89162133	0.240088736
PKHL1_HUMAN	0.664145497	0.508440671	0.238218921
GBB4_HUMAN	0.6606886	1.507136812	0.23598205
UHRF2_HUMAN	0.095575047	0.613474503	0.219413396
VPP1_HUMAN	0.835629614	0.986436817	0.212284462
K1C15_HUMAN	1.36588674	0.608435458	0.211117672
K1C19_HUMAN	1.36588674	0.608435458	0.211117672
K1C12_HUMAN	1.36588674	0.608435458	0.211117672
TCF25_HUMAN	0.063573448	-0.984587757	0.210601365
UBL5_HUMAN	0.378261939	0.86862369	0.207796665
NPC2_HUMAN	0.288634554	0.589216521	0.204012273
CH034_HUMAN	-0.716032217	0.331340805	0.198736892
ECSIT_HUMAN	-0.227442441	0.903769752	0.197966191
TSTD1_HUMAN	0.140952929	1.453192629	0.194616122
NUF2_HUMAN	0.40458833	0.77234659	0.185072555
PWP1_HUMAN	0.385795603	0.644917784	0.181959381
TPM3_HUMAN	0.24503076	0.654576922	0.180167533
HLAH_HUMAN	0.566730626	0.583210562	0.174894843
PCY1A_HUMAN	-0.005238399	-0.852898144	0.171866835
PCY1B_HUMAN	-0.005238399	-0.852898144	0.171866835
TF3C3_HUMAN	0.653142827	0.384747182	0.171646906
PLEC_HUMAN	0.538813001	0.804929844	0.164894446
TPM2_HUMAN	0.158678172	0.629356128	0.163492835
DSC2_HUMAN	0.176398657	1.634630554	0.16260318
RFC1_HUMAN	0.959631718	0.513040313	0.161486858
SAP3_HUMAN	0	2.744945635	0.160557028
TPM4_HUMAN	0.226521897	0.74867076	0.148672297
RENR_HUMAN	0.400010405	1.300506497	0.1406901
TCEA1_HUMAN	0.493650233	0.717350735	0.138054052
MGME1_HUMAN	0.708228325	0.084749624	0.136457997
HTSF1_HUMAN	-0.032132552	-0.597463803	0.135811456
TPM1_HUMAN	0.187361636	0.665674274	0.134345141
THOC7_HUMAN	0.706065245	0.204087814	0.126325711
SPTB2_HUMAN	0.442185825	0.954905262	0.117149087
IWS1_HUMAN	0.012340398	0.791012917	0.105085781
MRRP3_HUMAN	0.607494511	0.032413183	0.10186505
DJC17_HUMAN	-0.168821982	-1.024290843	0.072111282
TIA1_HUMAN	0.773848208	0.93171981	0.069948415
NPNT_HUMAN	2.127580732	0.773798451	0.069082138
DCPS_HUMAN	0.667720272	-0.806542852	0.068136109
MRP_HUMAN	0.284164673	0.766682829	0.064501627
HELLS_HUMAN	0.282075213	0.800535866	0.053527618
MAVS_HUMAN	0.630948974	0.972394137	0.015863698
SRC8_HUMAN	0.464672314	1.04399219	0.008849429
RFIP2_HUMAN	0	0.901177603	0.008636362
HMGN1_HUMAN	0.759347868	0.450881207	-0.025788923
TRM1_HUMAN	-0.067461637	-0.776359837	-0.073217706
ATAD5_HUMAN	0.326408424	-1.057086269	-0.082790207
HMGA2_HUMAN	0.679220586	0.612336576	-0.0874654
SUMO2_HUMAN	0.407648407	0.773669832	-0.089280431
TRUB1_HUMAN	-0.006314285	-1.151178292	-0.110547159
DNJC5_HUMAN	0.720945054	0.418035891	-0.13638477
MIA3_HUMAN	0.51782148	0.988980114	-0.144673087
UTP20_HUMAN	0.285048731	1.103455372	-0.145213488
CTR2_HUMAN	0.436029636	1.131457942	-0.150107929
ARAID_HUMAN	-0.164964386	-0.615973773	-0.156112452
CGBP1_HUMAN	0.053635621	-0.664354315	-0.157367812
LC7L3_HUMAN	-0.155808277	-0.600661166	-0.162972118
PRI1_HUMAN	-0.355372832	-0.840087609	-0.168479884
DDX46_HUMAN	-0.171875462	-0.745297802	-0.169118104
PP4R2_HUMAN	-0.575717375	-0.866551747	-0.184541466
CHD1_HUMAN	-0.291589793	-0.59986922	-0.186807677
CHD2_HUMAN	-0.291589793	-0.59986922	-0.186807677
ORNT1_HUMAN	0.597852894	0.931460541	-0.193038749
SOSB1_HUMAN	-0.220937745	-1.378950846	-0.21315379
TCEA2_HUMAN	0.190520515	0.929779753	-0.215083545
THTM_HUMAN	0.150574476	0.605027816	-0.235572916
RL22L_HUMAN	0.593648725	0.350021052	-0.242862518
K1C26_HUMAN	2.482994475	1.164609347	-0.264698645
PRS23_HUMAN	0.575854716	1.279550841	-0.268474996
CASC3_HUMAN	-0.015263977	-0.892375132	-0.305669446
RFIP1_HUMAN	-0.412338511	0.751954289	-0.310933325
REM1_HUMAN	-0.987309368	0.949844329	-0.315872794
MS18A_HUMAN	-0.121310598	1.147277092	-0.316324794
BRE1A_HUMAN	-0.051876311	-0.66922378	-0.330802673
TMA16_HUMAN	0.278740694	0.775707768	-0.353460587
DPOA2_HUMAN	0.063091213	-0.649679044	-0.364462718
VATB2_HUMAN	-0.235109923	-0.739567847	-0.365372745
MYO6_HUMAN	0.000211392	-0.977797634	-0.368855647
NTKL_HUMAN	0.157146078	-0.718929166	-0.384052683
KIF1A_HUMAN	0.117393574	0.686408379	-0.388283381
DAXX_HUMAN	-0.058048477	-0.811342125	-0.38900718
BRCC3_HUMAN	-0.016908339	-1.031717588	-0.396539987
ANGE2_HUMAN	-0.122429693	-0.987324152	-0.398019972
GPX1_HUMAN	-0.354821246	-0.593028356	-0.398674043
C2D1A_HUMAN	-0.106661359	-0.639067174	-0.400200704
RPR1B_HUMAN	-0.312336935	-0.738246017	-0.407473954
RBM39_HUMAN	-0.139307133	-0.682164948	-0.409055841
RHG05_HUMAN	0.068232965	-1.943447897	-0.412283152
SSRP1_HUMAN	-0.16598434	-0.65917699	-0.432305827
QRIC1_HUMAN	0.169750848	-1.090134634	-0.435170118
RPR1A_HUMAN	-0.298424686	-0.764918433	-0.437611604
CPSF6_HUMAN	-0.205472871	-0.78962458	-0.440965098
P4R3A_HUMAN	0.339481624	-0.859763042	-0.44602245
FDFT_HUMAN	0.708828086	-0.294257446	-0.447395564
CAF1A_HUMAN	-1.30983137	-1.921220259	-0.456086976
RFA3_HUMAN	-0.286287966	-0.694673388	-0.456235845
PTN23_HUMAN	0	1.692874514	-0.45905685
UBP7_HUMAN	-0.248553537	-0.65951686	-0.461550698
NADAP_HUMAN	-0.10962443	-1.096785418	-0.465618687
STXB1_HUMAN	-0.679169277	-0.822979095	-0.465629527
CETN2_HUMAN	0.576786379	1.514285163	-0.467227768
SAE2_HUMAN	-0.267258432	-0.771997187	-0.468515427
BIG2_HUMAN	-1.02064989	-0.123144277	-0.476514968
DYL1_HUMAN	-0.177455846	-0.732416851	-0.490991894
SET_HUMAN	-0.284968791	-0.855970893	-0.493863302
TRI33_HUMAN	-0.426499541	-0.812964276	-0.503443107
PDCD6_HUMAN	-0.145182308	-0.689060968	-0.506564562
SAE1_HUMAN	-0.231833732	-0.703706893	-0.513723435
DYL2_HUMAN	-0.323222468	-0.686099355	-0.523689675
SMRC2_HUMAN	-0.307260246	-0.608052015	-0.538921578
NU188_HUMAN	-0.140462587	-0.629354788	-0.549090923
HEPS_HUMAN	-0.842428708	1.923452534	-0.550939527
HMGB1_HUMAN	-0.00950749	-0.626667507	-0.551880565
FOXK1_HUMAN	-0.381329737	-1.056657853	-0.562700464
41_HUMAN	0.329993588	0.782271978	-0.563072498
S30BP_HUMAN	-0.464095073	-0.92949325	-0.573312549
KS6A6_HUMAN	-0.010651848	0.897638295	-0.579731959
PSB4_HUMAN	0.03050409	-0.675423174	-0.581403747
RHOC_HUMAN	-0.074825868	-0.390713274	-0.582102031
DPY30_HUMAN	-0.72466209	-0.631319445	-0.583140329
HXA10_HUMAN	0.189032129	-0.103435295	-0.583826318
RL22_HUMAN	-0.153892004	-0.572230059	-0.585665526
MCM6_HUMAN	-0.135015552	-0.494885862	-0.586487557
TNPO3_HUMAN	-0.362535492	-0.782787631	-0.587119954
TRM1L_HUMAN	-0.701987953	-0.312529669	-0.590188805
NIPBL_HUMAN	0.180226225	-0.594485356	-0.590839475
RPC6_HUMAN	0.028595158	-0.65052617	-0.591632533
SMRC1_HUMAN	-0.213222379	-0.583087266	-0.593725194
SEC13_HUMAN	-0.079441949	-0.069661571	-0.597196385
UGDH_HUMAN	-0.201745131	-0.461076779	-0.5993738
HSP72_HUMAN	-0.07911282	-0.272419477	-0.600619354
RPB11_HUMAN	0.53053024	-0.466320307	-0.601962737
MSH2_HUMAN	-0.310798861	-0.596804478	-0.604464758
MAAI_HUMAN	-0.395191945	-1.504407509	-0.604582727
PSA2_HUMAN	-0.082958931	-0.56921048	-0.604992799
DOHH_HUMAN	0.03099617	-0.893172996	-0.606921195
CDC73_HUMAN	-0.323149857	-0.591884472	-0.607889356
PRS8_HUMAN	-0.086769621	-0.292996994	-0.608264465
TMX3_HUMAN	-0.223216481	-0.400600221	-0.609451355
ARP5L_HUMAN	-0.308848176	-0.564782919	-0.611510833
SLD5_HUMAN	-0.352506089	-0.893942726	-0.612572276
RHOA_HUMAN	-0.154330811	-0.321349385	-0.612966299
CP51A_HUMAN	-0.207124019	-0.354772567	-0.616482225
ARL8B_HUMAN	-0.361242286	-0.375014929	-0.619332194
HSP76_HUMAN	0.026256082	-0.319969796	-0.621890193
RL13_HUMAN	-0.245908392	-0.583000624	-0.623392052
RFC5_HUMAN	-0.282632675	-0.741094195	-0.623410822
MCM3_HUMAN	-0.235588528	-0.533331339	-0.627607923
RL7A_HUMAN	0.015353415	-0.449315498	-0.627812473
LSM12_HUMAN	0.001499579	-0.350985871	-0.628107446
RUVB2_HUMAN	-0.168520688	-0.418609035	-0.628232283
RS21_HUMAN	-0.026949779	-0.172189048	-0.629084488
TRIP6_HUMAN	-0.051338691	-1.590119519	-0.642288747
DP13B_HUMAN	0.049742936	-0.111956216	-0.643813187
DHX16_HUMAN	-0.10187049	-0.600773747	-0.646118155
RBBP7_HUMAN	-0.195902368	-0.557871433	-0.646340048
ATG4B_HUMAN	-0.577670638	-0.728548676	-0.646599235
PSME4_HUMAN	-0.01195726	-1.091128284	-0.647664506
TKT_HUMAN	-0.25705454	-0.744891514	-0.647701401
LAMP2_HUMAN	-0.286373681	-0.467602942	-0.648467067
AN32E_HUMAN	-0.062747419	-0.584744389	-0.650049917
GOLP3_HUMAN	-0.325840874	-0.918384368	-0.650882715
RB12B_HUMAN	-0.041079756	0.035918325	-0.652403197
CHERP_HUMAN	-0.044635054	-0.569846014	-0.652668366
ANXA7_HUMAN	0.049701269	-0.635159597	-0.654467317
WDR44_HUMAN	-0.18862166	-0.89608341	-0.654645659
PPIH_HUMAN	-0.216944177	-0.843248486	-0.658129606
WDR6_HUMAN	-0.406770164	-0.182748875	-0.659588327
TNR12_HUMAN	-0.12401668	-0.413565583	-0.659968176
FACD2_HUMAN	-0.184274819	-1.033095681	-0.661639464
DESP_HUMAN	-0.074744939	-0.383713875	-0.662314797
ZW10_HUMAN	-0.201004422	-0.644684433	-0.66355322
KIF2C_HUMAN	-0.591546541	-1.709930027	-0.664454781
SPT6H_HUMAN	-0.241439558	-0.619612734	-0.664567772
RLA2_HUMAN	0.088451117	-0.281567644	-0.664910325
STXB2_HUMAN	0.832633742	0.105165036	-0.66514614
RL18_HUMAN	-0.040038413	-0.240812615	-0.665458444
PSA7_HUMAN	-0.103440006	-0.640244783	-0.66576285
RTF1_HUMAN	-0.064320335	-0.302723466	-0.666335147
RS4Y1_HUMAN	-0.04550225	-0.565175786	-0.666703932
MED20_HUMAN	0.061985638	-0.165059102	-0.672281429
SMRCD_HUMAN	-0.350989242	-1.146264676	-0.675812243
MLF2_HUMAN	-0.04338303	-1.421581915	-0.67626223
DPOD2_HUMAN	-0.371609803	-0.671272625	-0.677697397
HMGB3_HUMAN	0.018975308	-0.957041886	-0.677743409
RL29_HUMAN	0.147559109	0.121538584	-0.679484725
P66B_HUMAN	-0.200847478	-0.567205664	-0.680744917
APC7_HUMAN	-0.269078793	-0.519600121	-0.68187305
KAPCB_HUMAN	-0.040243687	-0.339191697	-0.682326442
VPS45_HUMAN	0.200405052	-0.297357249	-0.682381273
SPS1_HUMAN	-0.254035765	-0.881619671	-0.682484888
CPNE1_HUMAN	0.024707346	-1.101833946	-0.683512885
P4K2A_HUMAN	0.024231875	0.02289968	-0.684232692
RFC2_HUMAN	-0.010020749	-0.389350647	-0.68770548
BRE1B_HUMAN	-0.091055698	-0.549105841	-0.690723602
NU133_HUMAN	-0.194163902	-0.469576583	-0.691688908
RNH2A_HUMAN	-0.454404688	-0.764642035	-0.692210226
GID8_HUMAN	-0.158151228	-0.286435652	-0.692887734
PSME3_HUMAN	-0.157689633	-0.66452219	-0.693701614
CX057_HUMAN	-0.134982989	0.158976436	-0.696091289
DPOD1_HUMAN	-0.272787366	-0.976685235	-0.696430925
TRM7_HUMAN	-0.208933574	-0.528939855	-0.697962102
RRP44_HUMAN	-0.294336332	-0.998075919	-0.698423399
PSF3_HUMAN	-0.423626355	-0.921795687	-0.699783802
STK24_HUMAN	-0.358600417	-0.576218491	-0.700237899
RANB3_HUMAN	-0.33519165	-0.887162142	-0.700852388
ADT4_HUMAN	-0.023432278	-0.630924616	-0.701991806
RCC2_HUMAN	-0.233612734	-0.792182767	-0.703170263
TALDO_HUMAN	-0.237344111	-0.656050796	-0.703397411
CAZA1_HUMAN	-0.110014444	-0.355239087	-0.704259218
RL27A_HUMAN	-0.045687537	-0.505729086	-0.705059206
CARM1_HUMAN	-0.342566494	-0.609239464	-0.705757629
UBE2C_HUMAN	-0.148209669	-0.879700957	-0.707195064
AMOT_HUMAN	-0.003532531	-0.344430162	-0.708112703
PAPOG_HUMAN	-0.299353234	-0.266891199	-0.708985443
CUTA_HUMAN	-0.056287272	-0.426115066	-0.71418662
RL23_HUMAN	-0.188765224	-0.438818968	-0.714298141
FGR_HUMAN	-0.062316414	-0.432647722	-0.714988189
DHCR7_HUMAN	-0.125862332	-0.391505812	-0.716076769
YTHD1_HUMAN	0.431413692	-0.278052914	-0.716654296
RL11_HUMAN	-0.206039412	-0.599884976	-0.717394329
ILKAP_HUMAN	-0.21704891	-1.01718104	-0.71812982
PDE12_HUMAN	-0.231622996	-0.524724594	-0.718856781
CH033_HUMAN	-0.227672373	-0.141727937	-0.721293927
MCM5_HUMAN	-0.158343322	-0.612623059	-0.723776138
GNAQ_HUMAN	-0.04682071	-0.479139393	-0.726056682
RL14_HUMAN	-0.051926993	-0.480089557	-0.72635551
DNLI1_HUMAN	-0.249134143	-0.446936626	-0.728338551
SR140_HUMAN	-0.137001549	-0.640186726	-0.730696581
ADA10_HUMAN	0.15512234	-0.366024546	-0.731908687
PREX2_HUMAN	0	1.476467177	-0.732744245
CD11A_HUMAN	0.100218257	-0.823992153	-0.733842439
CD11B_HUMAN	0.100218257	-0.823992153	-0.733842439
PRSR3_HUMAN	0.098913504	-0.11075383	-0.733854015
MTMR8_HUMAN	0.054897163	-0.162155297	-0.734797139
RUVB1_HUMAN	-0.1747111	-0.406586071	-0.736021899
SEPT2_HUMAN	0.10799711	-0.169001826	-0.736582183
RL9_HUMAN	-0.013101829	-0.489452105	-0.73896976
HCK_HUMAN	-0.062316414	-0.202779927	-0.739739433
QTRD1_HUMAN	-0.182047477	-0.460220458	-0.741914377
MED15_HUMAN	0.071375385	-0.948982682	-0.743712743
CAPZB_HUMAN	-0.127235234	-0.642481638	-0.74405217
TBX18_HUMAN	-1.065953773	-0.76713259	-0.744201846
TBX15_HUMAN	-1.065953773	-0.76713259	-0.744201846
CDK16_HUMAN	-0.875163429	0.096439615	-0.744272116
PCBP1_HUMAN	-0.165442316	-0.44535164	-0.745173427
PAPOA_HUMAN	-0.192315	-0.266891199	-0.746480894
CPSF5_HUMAN	-0.176360116	-0.711145016	-0.750451126
RS23_HUMAN	0.007240544	-0.27257162	-0.751087698
MCM2_HUMAN	-0.186003471	-0.597288522	-0.751278659
HAT1_HUMAN	0.002093392	-0.781427274	-0.751541782
PP1R8_HUMAN	-0.19455378	-0.512479268	-0.75206626
VP26A_HUMAN	-0.205697738	-0.685376621	-0.753292509
G3BP2_HUMAN	-0.060130531	-0.482969868	-0.753610766
CA052_HUMAN	-0.700731036	-1.491424111	-0.753929848
PSB7_HUMAN	-0.227062685	-1.030983722	-0.754960889
RAB5C_HUMAN	0.017176978	-0.069707115	-0.755045994
HS71A_HUMAN	-0.030468364	-0.466695898	-0.758494597
FA50A_HUMAN	-0.910945751	-0.657899121	-0.760051793
CPSF7_HUMAN	-0.313201271	-0.335847587	-0.760746533
VATA_HUMAN	-0.147118965	-0.55919988	-0.760760671
CALD1_HUMAN	0.266873951	-0.611334177	-0.762328358
ARPC3_HUMAN	-0.34683464	-0.636064672	-0.76247127
ANXA1_HUMAN	-0.217194288	-1.574019287	-0.76326379
RAGP1_HUMAN	-0.230180568	-0.545449272	-0.763664559
SF3A1_HUMAN	-0.214117775	-0.550752192	-0.771342776
RLA1_HUMAN	0.021373773	-0.471512725	-0.771526957
NSL1_HUMAN	0.987755817	-0.502218403	-0.771812477
AGO1_HUMAN	0.301474108	-0.957684135	-0.773889611
AGO2_HUMAN	0.301474108	-0.957684135	-0.773889611
AGO3_HUMAN	0.301474108	-0.957684135	-0.773889611
AGO4_HUMAN	0.301474108	-0.957684135	-0.773889611
PRS10_HUMAN	-0.161776484	-0.544771669	-0.774228515
SALL2_HUMAN	-1.294635571	-1.359165665	-0.776691141
RL3_HUMAN	-0.078691844	-0.531929261	-0.777082631
SNX5_HUMAN	0.038877743	-0.36346817	-0.777280595
TMA7_HUMAN	-0.048115408	-0.180500623	-0.777932046
BYST_HUMAN	-0.114126373	-0.659671297	-0.778549876
CKS2_HUMAN	-0.116344586	-0.242397426	-0.778959393
IMA1_HUMAN	-0.163108577	-0.509754252	-0.778970492
RL17_HUMAN	-0.011625457	-0.452295361	-0.781704303
NCBP1_HUMAN	0.07551502	-0.432525974	-0.783184355
PCBP2_HUMAN	-0.115534204	-0.488453436	-0.78358547
CDK2_HUMAN	-0.159508346	-0.685999568	-0.7840614
MBOA5_HUMAN	1.069172921	0.26451747	-0.785052027
TMED2_HUMAN	0.032351449	-0.519670102	-0.785507941
RBM12_HUMAN	-0.265643229	-0.991775655	-0.786347078
NDRG1_HUMAN	-1.07435655	-0.704244033	-0.786449925
GIT2_HUMAN	-0.14086526	-0.458281647	-0.787938101
UBP36_HUMAN	-0.309136622	-0.675557406	-0.788428631
KCC2G_HUMAN	-0.073800369	-0.772305695	-0.788741545
KCC2A_HUMAN	-0.073800369	-0.772305695	-0.788741545
SNAPN_HUMAN	-0.119890688	-0.498981336	-0.790405654
ZFHX3_HUMAN	0.107361607	-0.311874589	-0.790464237
RAC1_HUMAN	-0.039739959	-0.447806612	-0.791009722
MO4L1_HUMAN	0.105780999	-0.418008577	-0.794383169
RAB5A_HUMAN	-0.056452969	-0.520118983	-0.795235467
RL7_HUMAN	-0.16592669	-0.526203425	-0.795251375
LSM3_HUMAN	-0.42995001	-0.570170337	-0.795935314
R13P3_HUMAN	-0.277787972	-0.345111608	-0.798981606
DNMT1_HUMAN	-0.025102186	-0.577304235	-0.799389942
DHX36_HUMAN	-0.258180713	-0.484352718	-0.799556247
TES_HUMAN	0.186432537	-1.536961618	-0.800094176
ANM1_HUMAN	-0.076362067	-0.599330548	-0.801949658
RPC2_HUMAN	-0.406390995	-1.418593512	-0.802589084
UBP48_HUMAN	0.000738698	-0.842048118	-0.805077492
HGS_HUMAN	-0.223000233	-0.381369419	-0.805456965
RSSA_HUMAN	-0.046912338	-0.594618784	-0.806132349
NC2A_HUMAN	-0.414598856	-1.496999091	-0.807871947
CFDP1_HUMAN	-0.400956755	-0.656379795	-0.810692581
DDX4_HUMAN	0.389309603	-0.128905203	-0.812001633
THOC2_HUMAN	-0.383758133	-0.613079785	-0.812286223
SND1_HUMAN	-0.19111489	-0.668433981	-0.812680158
NAF1_HUMAN	-0.275375428	-1.273682482	-0.813406118
ULA1_HUMAN	-0.231954644	-0.832940532	-0.816193422
MK14_HUMAN	-0.676676033	-0.403327533	-0.816301501
THOC3_HUMAN	-0.218369695	-0.880170954	-0.818164725
HSP7C_HUMAN	-0.182745624	-0.51474652	-0.820946092
RS16_HUMAN	-0.105959842	-0.531767689	-0.821442338
PSA1_HUMAN	-0.342401766	-0.850530452	-0.822892503
THUM1_HUMAN	0.079768151	-0.383973984	-0.823024511
PRS6B_HUMAN	-0.21121921	-0.683618374	-0.824804793
AIMP1_HUMAN	0.13071788	-0.271793632	-0.825393056
RS17_HUMAN	-0.245119651	-0.378869226	-0.826859082
SAMH1_HUMAN	-0.29141911	-1.0825816	-0.827002902
HMX3_HUMAN	0.05408535	-0.522340708	-0.827407721
AP2A2_HUMAN	-0.037251578	-0.339232183	-0.828072424
PSB5_HUMAN	-0.083880125	-0.46439513	-0.829317385
RL30_HUMAN	-0.09087546	-0.479308139	-0.829525073
SP20H_HUMAN	-0.179790474	-0.093708237	-0.832377998
FLNA_HUMAN	-0.137215205	-0.41493619	-0.833191591
RS7_HUMAN	-0.111189567	-0.568737778	-0.833285096
RS20_HUMAN	0.056798968	-0.317529038	-0.833366332
ARMC1_HUMAN	-0.054615616	-0.69834932	-0.833471354
POTEF_HUMAN	-0.334859197	-0.533087824	-0.835888476
POTEI_HUMAN	-0.334859197	-0.533087824	-0.835888476
IF2P_HUMAN	0.076637356	-0.235970074	-0.836296213
MS3L1_HUMAN	0.072005023	-0.676495299	-0.836824807
RL36A_HUMAN	-0.01795518	-0.702184418	-0.837253026
RL36L_HUMAN	-0.01795518	-0.702184418	-0.837253026
MTO1_HUMAN	0.786378197	-0.214520397	-0.838204001
PSA5_HUMAN	0.103576652	-0.408026372	-0.843957245
SRC_HUMAN	-0.045146943	-0.457046694	-0.844099744
UBP11_HUMAN	-0.139969089	-1.039566029	-0.845295643
ACACA_HUMAN	-0.223123502	-0.832607222	-0.845884592
PAXB1_HUMAN	-0.548716057	-0.619099843	-0.846542211
YBOX2_HUMAN	-0.170682027	-0.612763332	-0.846713819
PI4KA_HUMAN	-0.197849303	-0.317196014	-0.847262455
PSDE_HUMAN	-0.121827738	-0.658802733	-0.847529791
COF2_HUMAN	-0.110512812	-0.472213896	-0.847884721
ACTBM_HUMAN	-0.374772444	-0.566460796	-0.848964743
RU2B_HUMAN	-0.19123662	-0.677814497	-0.850189878
R39L5_HUMAN	-0.37805169	-0.709328726	-0.851690965
RL39_HUMAN	-0.37805169	-0.709328726	-0.851690965
PSA6_HUMAN	-0.339934608	-0.766517772	-0.852975804
PAPS1_HUMAN	-0.443828698	-0.8498416	-0.853765269
RL37A_HUMAN	-0.045300724	-0.511322204	-0.854120192
RL6_HUMAN	-0.047350147	-0.550623383	-0.854978176
EDC4_HUMAN	-0.010877452	-0.366036179	-0.855362531
APC10_HUMAN	-0.126011829	0.056537701	-0.855368677
RPP29_HUMAN	-0.017173796	0.391667952	-0.855523678
BTF3_HUMAN	0.107912044	-0.165727523	-0.855525825
IMA4_HUMAN	-0.256395518	-0.430539495	-0.855577968
BAG2_HUMAN	-0.110770619	0.312732239	-0.856119002
SELB_HUMAN	-0.251333743	-0.423194168	-0.857656545
SPF30_HUMAN	0.070858191	-0.451055523	-0.857841249
BDH2_HUMAN	-1.222104919	-0.895248472	-0.858154929
ZN703_HUMAN	-0.262770298	-0.680089432	-0.858757627
RS2_HUMAN	-0.101183668	-0.494596482	-0.8589403
NMD3_HUMAN	0.288093263	-0.26685564	-0.860532054
UBA3_HUMAN	-0.254220292	-0.765980831	-0.860797125
RPC1_HUMAN	-0.464578674	-0.843838351	-0.861704427
PRPK_HUMAN	-0.163548343	-0.788492221	-0.864960213
YRDC_HUMAN	-1.319390504	-0.486321111	-0.864991891
COF1_HUMAN	-0.107397332	-0.367009211	-0.865848227
VIGLN_HUMAN	-0.032947147	-0.354128912	-0.86633052
RL13A_HUMAN	-0.204035959	-0.53900483	-0.867523707
CUL4B_HUMAN	-0.108540533	-0.834565653	-0.868774922
TFP11_HUMAN	-0.411342235	-0.857356708	-0.869437503
RGS18_HUMAN	0.653968749	-0.479752278	-0.869493986
SKP1_HUMAN	0.015582466	-0.283731492	-0.86970694
TF2AA_HUMAN	-0.235874384	-1.356833966	-0.869732561
CTF18_HUMAN	-0.333714508	-0.410969301	-0.870590891
UBA1_HUMAN	-0.194648149	-0.850068321	-0.871379332
FLNC_HUMAN	-0.053341423	-0.408668372	-0.871690655
AL9A1_HUMAN	-0.18672398	-0.670607751	-0.87174003
RL34_HUMAN	-0.206416203	-0.545962479	-0.872175027
GTR1_HUMAN	-0.40520971	-0.561836508	-0.874052458
GUAA_HUMAN	-0.263011553	-0.882690312	-0.876818465
PIN1_HUMAN	0.040323342	-0.456785652	-0.879183122
RS18_HUMAN	-0.125579464	-0.63517126	-0.880292174
VATB1_HUMAN	-0.230360572	-0.757855098	-0.88029901
RS5_HUMAN	-0.234086637	-0.242537809	-0.882552327
RS25_HUMAN	-0.201541803	-0.66250896	-0.883034795
PSD11_HUMAN	-0.070607081	-0.540813923	-0.883773984
RAC3_HUMAN	-0.140834222	-0.525259136	-0.883812557
FMR1_HUMAN	-0.195287982	-0.472861707	-0.88453777
ARPC2_HUMAN	-0.068301599	-0.473637859	-0.886831291
RS10L_HUMAN	0.118273337	-0.644379098	-0.886877979
INT3_HUMAN	-0.0241335	-0.409337071	-0.886974919
RL27_HUMAN	-0.230934774	-0.584903431	-0.889154054
FLNB_HUMAN	-0.196589064	-0.439047075	-0.889668021
RL35_HUMAN	-0.156659866	-0.402564533	-0.889872893
BCCIP_HUMAN	-0.114650136	-0.638093115	-0.889875683
ASNA_HUMAN	-0.128247029	-0.330932107	-0.890357601
RS3A_HUMAN	0.007573738	-0.522817188	-0.891067415
RS8_HUMAN	-0.075442709	-0.441519589	-0.891757026
COPZ1_HUMAN	-0.008662734	-0.343641844	-0.892123879
COTL1_HUMAN	-0.075529979	-1.192187299	-0.892948102
DENR_HUMAN	0.127181535	-0.021211571	-0.896160452
SHOC2_HUMAN	-0.18693701	-1.013285199	-0.896471349
PTN11_HUMAN	0.192048227	-1.310026904	-0.897976741
UBQL4_HUMAN	-0.449663698	-0.872889298	-0.902885499
DCNL5_HUMAN	0.134527855	0.273483486	-0.903767588
RL3L_HUMAN	-0.159587064	-0.642109904	-0.904115747
LDHC_HUMAN	-0.002595837	-0.319846777	-0.90558876
VWA9_HUMAN	-0.373181871	-0.647752709	-0.905599068
ZN106_HUMAN	0.489710473	0.229354928	-0.906007314
RL15_HUMAN	-0.170989961	-0.516616845	-0.907789955
YBOX1_HUMAN	0.139802525	-0.290827274	-0.908010057
RL23A_HUMAN	-0.017614699	-0.448576963	-0.908615338
VATF_HUMAN	-0.181618886	-0.418905167	-0.909062919
CBR3_HUMAN	0.284383175	-0.238680802	-0.910285054
TSNAX_HUMAN	0.047362812	-0.545443896	-0.910745729
DDB1_HUMAN	-0.210832783	-0.606047632	-0.915568972
FXR1_HUMAN	0.133803844	-0.562050011	-0.916362352
CC124_HUMAN	0.299878936	-0.104405388	-0.916651734
RBX1_HUMAN	0.259241597	0.353864755	-0.917830297
RAI14_HUMAN	0.186015703	-0.19950972	-0.918564564
CAZA2_HUMAN	-0.124129676	-0.311298838	-0.919066536
AN32C_HUMAN	-0.104732958	-0.951783395	-0.919515419
SMC4_HUMAN	-0.050773281	-0.773230966	-0.920270793
HDGF_HUMAN	-0.297334259	-0.999456998	-0.920470795
SNAB_HUMAN	0.0455332	-0.775010627	-0.920875661
WAPL_HUMAN	-0.194286617	-1.115262952	-0.925375644
PTHB1_HUMAN	0.295284819	-0.077560603	-0.927957089
HN1_HUMAN	-0.060829536	-0.996713605	-0.928386751
ARHL2_HUMAN	-0.389368964	-0.619817894	-0.928804548
RL10_HUMAN	-0.144009631	-0.274179557	-0.929212325
INT7_HUMAN	0.137529048	-0.392657386	-0.930471226
DUS1L_HUMAN	-0.190916679	-1.419539694	-0.930964172
NUBP2_HUMAN	-0.061126487	-0.63563427	-0.93118923
SARM1_HUMAN	-0.452808828	-0.834137105	-0.931740988
RS6_HUMAN	-0.085990656	-0.575579973	-0.932828605
SEPT7_HUMAN	-0.124636147	-0.422697487	-0.933783051
SETLP_HUMAN	-0.348177767	-0.600810704	-0.936028592
RL38_HUMAN	-0.042434223	-0.663334373	-0.937228212
SCAF8_HUMAN	-0.331020932	-0.620175536	-0.937299195
SFR15_HUMAN	-0.184008398	-0.690844703	-0.93763511
CDC27_HUMAN	-1.003240831	-0.679417484	-0.938309719
UBE2T_HUMAN	-0.101607165	-0.568971673	-0.939087676
RS13_HUMAN	-0.066101443	-0.628694371	-0.939767705
RL8_HUMAN	-0.030865639	-0.441731197	-0.941783433
RN138_HUMAN	0.22699516	-0.477718398	-0.941848816
MYO1A_HUMAN	-0.119091825	-0.520977744	-0.942376267
NTPCR_HUMAN	-0.121177645	-0.696396738	-0.942377758
DNJA1_HUMAN	-0.018833795	-0.499081661	-0.942828751
CLK2_HUMAN	-0.299672371	-0.356363939	-0.942898428
ECHD1_HUMAN	-0.300660403	-0.599185177	-0.943953059
SPRE_HUMAN	-0.37285866	-0.667681297	-0.946957097
YTHD3_HUMAN	0.337355098	-0.926369426	-0.947372996
ANAG_HUMAN	0.169723842	-0.148749474	-0.948178181
RPB9_HUMAN	-0.067308752	-0.504307007	-0.94876881
RS26_HUMAN	-0.021866801	-0.625980592	-0.949022145
RS26L_HUMAN	-0.021866801	-0.625980592	-0.949022145
ATX2L_HUMAN	-0.145628173	-0.665829782	-0.949893037
CNO10_HUMAN	0.309553567	-0.184672964	-0.94995539
CLH1_HUMAN	-0.162718431	-0.651018689	-0.950382135
RS9_HUMAN	-0.140398754	-0.654687073	-0.950718726
RAB5B_HUMAN	0.033242411	-0.553330245	-0.951435277
ARP2_HUMAN	-0.185480572	-0.761663684	-0.953330123
CNDD3_HUMAN	-0.338079186	-1.105720732	-0.954487324
RS29_HUMAN	-0.166206991	-0.572526274	-0.955114174
IF2B1_HUMAN	-0.05290693	-0.4515598	-0.955388086
CA123_HUMAN	0.241575197	-0.627376027	-0.955624738
SRPK1_HUMAN	0.091799232	-0.705737069	-0.957175768
ANKH1_HUMAN	-0.539415918	-1.205834505	-0.957859116
ANR17_HUMAN	-0.03482894	-1.059715688	-0.958328285
BCOR_HUMAN	0.239147456	-0.222242705	-0.959160617
RL21_HUMAN	-0.182752473	-0.793658349	-0.960847835
DCXR_HUMAN	-0.345518555	-0.656977839	-0.964887471
EIF1B_HUMAN	0.113380166	-0.391449081	-0.966845275
DHRS7_HUMAN	-0.031544046	-0.009019693	-0.966918576
KDM3B_HUMAN	-0.079673437	-1.459178337	-0.968979329
ARC1B_HUMAN	-0.340171973	-0.959190643	-0.969960835
SRP14_HUMAN	0.265132685	-0.66806246	-0.971948975
PSMD4_HUMAN	0.127643592	-0.465905715	-0.972923582
PUS7_HUMAN	-0.46909966	-1.150685288	-0.975158448
PSB1_HUMAN	-0.200831674	-0.685924746	-0.975494274
RACK1_HUMAN	-0.068121542	-0.635091215	-0.979214317
CCND2_HUMAN	-0.440940829	-1.220326504	-0.97947371
PR38B_HUMAN	0.238744128	-1.176840268	-0.980888709
RBM26_HUMAN	0.079803083	-0.397453201	-0.981439689
MYO1B_HUMAN	-0.193733285	-0.420524714	-0.981709445
CSN8_HUMAN	0.15154192	-0.16862981	-0.981879347
PABP4_HUMAN	-0.08604285	-0.638620354	-0.981922757
PSMD3_HUMAN	-0.131604378	-0.805975596	-0.983808802
CSN7A_HUMAN	-0.169483118	-0.95479568	-0.986074382
SMCE1_HUMAN	-0.103146346	-0.772525061	-0.987730477
SYMC_HUMAN	-0.120012137	-0.411600912	-0.987851484
EIF1_HUMAN	0.121768651	-0.408954938	-0.988433548
CKS1_HUMAN	0.035385313	-0.362148163	-0.988578447
EIF3I_HUMAN	-0.066604597	-0.473224316	-0.99205985
RS11_HUMAN	-0.25928133	-0.710972513	-0.992204536
BAG6_HUMAN	-0.076830684	-0.68264253	-0.993495295
KSR2_HUMAN	1.032375668	1.424572804	-0.993618149
MYG1_HUMAN	-0.240475311	-1.001876555	-0.993877692
ARC1A_HUMAN	0.288563503	-0.949518588	-0.994208922
ARK72_HUMAN	-0.148069285	-0.55024736	-0.996194183
RS4Y2_HUMAN	-0.036404871	-0.609454356	-0.996320767
BCAT1_HUMAN	-0.365045654	-0.756569112	-0.997369912
RLA0L_HUMAN	-0.108989215	-0.631218688	-0.997762654
RL4_HUMAN	-0.091295722	-0.553418922	-0.999607058
MCM4_HUMAN	-0.228356538	-0.760144217	-1.001236776
SRP19_HUMAN	0.227650383	-0.784399762	-1.001429473
PGAM4_HUMAN	-0.027841077	-0.496525443	-1.003630988
GPD1L_HUMAN	-0.46045357	-0.623863556	-1.003655946
DNJB6_HUMAN	-0.20149116	-0.884788564	-1.004092633
IST1_HUMAN	0.064423629	-0.283063311	-1.004713445
TUT4_HUMAN	0.518896083	-0.298723911	-1.005056548
SRP68_HUMAN	0.062627082	-0.470077483	-1.005245696
KPYR_HUMAN	-0.036810276	-0.22480531	-1.005617366
DHSD_HUMAN	-0.819493308	-0.704068399	-1.006382448
NELFD_HUMAN	-0.204374589	-0.696053221	-1.006644224
UB2D1_HUMAN	-0.112088492	-0.952899717	-1.007927382
UB2D4_HUMAN	-0.112088492	-0.952899717	-1.007927382
MED29_HUMAN	-0.295456232	-0.480021215	-1.008945341
SNG2L_HUMAN	0.138731546	-0.442895992	-1.010799724
PIPSL_HUMAN	-0.269806406	-1.061548389	-1.010979133
PIMT_HUMAN	-0.189616885	-0.866328239	-1.011646767
SPTN1_HUMAN	-0.00694266	-0.129063295	-1.011844004
PSMD6_HUMAN	-0.105323567	-0.547458063	-1.014516376
DDX1_HUMAN	-0.330287527	-0.84014891	-1.014650168
RS10_HUMAN	0.146485231	-0.574320619	-1.014850017
DFFA_HUMAN	-0.305275073	-0.624123288	-1.015758086
RL10L_HUMAN	-0.207133681	-0.45427678	-1.015871297
UBP2L_HUMAN	0.039920347	-0.299323786	-1.015924791
PRS6A_HUMAN	-0.164734732	-0.734011329	-1.017466426
CSN3_HUMAN	-0.02102701	-0.722042423	-1.018021417
RL26_HUMAN	-0.079239392	-0.532164826	-1.019904693
NT5D1_HUMAN	-0.322538661	-0.707136882	-1.022701669
PRS4_HUMAN	-0.12175056	-0.558397004	-1.023879227
GNA11_HUMAN	0.382896325	-0.133308225	-1.024832177
RL36_HUMAN	-0.185158871	-0.691268322	-1.026968993
CRIPT_HUMAN	0.303825467	-0.599561568	-1.027858587
GSHB_HUMAN	-0.227937496	-0.869601545	-1.029044943
DDAH1_HUMAN	-0.070305035	-0.131467422	-1.029070324
SYEP_HUMAN	-0.069045648	-0.484427351	-1.029874234
KAD6_HUMAN	-0.588146691	-0.80075853	-1.03041398
ARL3_HUMAN	-0.39190127	-0.266029775	-1.03066976
TFCP2_HUMAN	-0.255718257	-0.70330017	-1.03089851
GCP60_HUMAN	-0.053194327	-0.839496092	-1.032387591
CUL4A_HUMAN	-0.168280163	-0.712544605	-1.034010261
HSP74_HUMAN	-0.053810116	-0.612387688	-1.034127812
ERGI1_HUMAN	-0.121046677	-0.908695397	-1.03424622
ANXA5_HUMAN	-0.060063228	-1.107991216	-1.035553628
CDN2B_HUMAN	0.103444399	-0.530163618	-1.036321303
RS19_HUMAN	-0.11777053	-0.545725311	-1.037661612
STAB2_HUMAN	-0.199401584	-0.446135276	-1.037676823
LDH6A_HUMAN	-0.218426286	-0.418318456	-1.037706504
SYDC_HUMAN	-0.07219537	-0.600055697	-1.041465301
MYH11_HUMAN	-0.122228487	-0.279256804	-1.042822132
SYFA_HUMAN	-0.147150002	-0.404408148	-1.042902623
RL24_HUMAN	-0.24189274	-0.718445084	-1.043296244
NTM1A_HUMAN	-0.191851708	-0.928294493	-1.043613413
COPD_HUMAN	0.070826508	-0.499232987	-1.043996579
ARP3B_HUMAN	-0.230554201	-0.585199309	-1.044273612
ARP3C_HUMAN	-0.230554201	-0.585199309	-1.044273612
RS4X_HUMAN	-0.108592105	-0.662692542	-1.047582632
JIP4_HUMAN	-0.231097167	-0.767577136	-1.0494532
CHM1A_HUMAN	-0.338352937	-0.192677553	-1.050231967
RL18A_HUMAN	-0.158444731	-0.64647656	-1.050259021
SNAA_HUMAN	0.004697258	-0.671117077	-1.052804195
DPOE3_HUMAN	-0.237524521	-0.861245419	-1.052957703
ARF_HUMAN	0.208733866	0.204075151	-1.053723121
ENOG_HUMAN	-0.272758873	-0.449458612	-1.054745301
FTO_HUMAN	-0.388406667	-0.759456827	-1.056115646
KAT3_HUMAN	-0.340518825	-0.817569876	-1.063249098
YBOX3_HUMAN	0.055184594	-0.344113023	-1.06455126
PPIC_HUMAN	-0.62928751	-0.333634521	-1.06458303
DYLT1_HUMAN	-0.068808632	-0.348641874	-1.064974983
DDX42_HUMAN	-0.183236678	-1.206825194	-1.066022169
TERA_HUMAN	-0.206885031	-0.809176311	-1.066301466
SMN_HUMAN	-0.197914043	-0.42785829	-1.068586592
MED23_HUMAN	-0.168031104	-0.221927857	-1.068938628
RL26L_HUMAN	-0.157023313	-0.611123062	-1.069580244
CSN4_HUMAN	-0.106765842	-0.706824698	-1.069899585
RS15A_HUMAN	-0.077550651	-0.552410007	-1.070009959
AP2M1_HUMAN	-0.072428933	-0.633374995	-1.070115429
ENOB_HUMAN	-0.209460194	-0.405432069	-1.070237192
KIF2A_HUMAN	-0.42316914	-0.400470989	-1.071571366
RS24_HUMAN	-0.121272156	-0.778312122	-1.071972943
NIT2_HUMAN	-0.158864261	-0.69157741	-1.072205671
TBPL2_HUMAN	-0.103228694	-0.311675664	-1.072389847
TBP_HUMAN	-0.103228694	-0.311675664	-1.072389847
FAD1_HUMAN	-0.218483474	-1.354671876	-1.072593697
CU059_HUMAN	0.167543774	-0.115580066	-1.074645739
XPO7_HUMAN	-0.291147101	-0.315652688	-1.076321244
ISOC1_HUMAN	-0.022105724	-0.743712086	-1.076919062
CUL5_HUMAN	-0.180796607	-1.12720394	-1.076970379
MYL6_HUMAN	-0.282211992	-0.509805555	-1.079270222
P4R3B_HUMAN	0	1.644525854	-1.082474362
MOB1A_HUMAN	-0.153563673	-1.228933456	-1.085367213
MOB1B_HUMAN	-0.153563673	-1.228933456	-1.085367213
[truncated: 1,232 more rows]
