# Supplementary material for: Multi-platform omics analysis of Nipah virus infection reveals viral glycoprotein modulation of mitochondria
Source: Cell Rep. Author manuscript; Available in PMC 2025 May 23. (PMC12100452; doi:10.1016/j.celrep.2025.115411)
Supplement: 3 [file NIHMS2069123-supplement-3.xlsx]

## Sheet: Criteria 1 and 2
Infection proteomics (BSL4)				F only (transfection) proteomics				G only (transfection) proteomics				F and G (co-transfection) proteomics
criterion 1, peptide score≥4				criterion 1, peptide score≥4				criterion 1, peptide score≥4				criterion 1, peptide score≥4
criterion 2, upregulation (trend=1)				criterion 2, upregulation (trend=1)				criterion 2, upregulation (trend=1)				criterion 2, upregulation (trend=1)
number of proteins= 1096				number of proteins= 50				number of proteins= 92				number of proteins= 425
REFERENCE	ACCESSION	#TOTAL_PEPTIDES		REFERENCE	ACCESSION	#TOTAL_PEPTIDES		REFERENCE	ACCESSION	#TOTAL_PEPTIDES		REFERENCE	ACCESSION	#TOTAL_PEPTIDES
PRKDC_HUMAN	Q9UME3	214		TIF1B_HUMAN	Q13263	56		SYEP_HUMAN	Q86X73	63		PRKDC_HUMAN	Q9UME3	248
PRP8_HUMAN	Q6P2Q9	122		HS74L_HUMAN	O95757	45		SERA_HUMAN	O43175	55		PARP1_HUMAN	P09874	178
PARP1_HUMAN	P09874	118		NOP2_HUMAN	P46087	42		ACLY_HUMAN	P53396	49		CH60_HUMAN	P10809	171
U520_HUMAN	O75643	111		DHB4_HUMAN	P51659	39		ALDOA_HUMAN	P04075	41		HNRPU_HUMAN	Q00839	126
CH60_HUMAN	P10809	109		CPNE3_HUMAN	O75131	26		LMNB1_HUMAN	P20700	41		HSP71_HUMAN	P08107	123
LPPRC_HUMAN	P42704	107		RBMX_HUMAN	P38159	24		COPD_HUMAN	P48444	37		PRP8_HUMAN	Q6P2Q9	115
ACTG_HUMAN	P63261	103		SUCB2_HUMAN	Q96I99	21		GTF2I_HUMAN	Q75M87	33		VIME_HUMAN	Q8N850	112
ACTB_HUMAN	Q96HG5	102		RRP1_HUMAN	P56182	20		AMOT_HUMAN	Q4VCS5	32		DHX9_HUMAN	Q08211	110
DHX9_HUMAN	Q08211	98		CH10_HUMAN	P61604	17		ECHA_HUMAN	P40939	30		U520_HUMAN	O75643	110
TPR_HUMAN	P12270	91		DESP_HUMAN	P15924	17		HNRPL_HUMAN	P14866	29		TPR_HUMAN	P12270	105
HNRPM_HUMAN	P52272	89		PRDX3_HUMAN	P30048	16		GLYM_HUMAN	P34897	27		LPPRC_HUMAN	P42704	103
KI67_HUMAN	P46013	83		RPF2_HUMAN	Q9H7B2	15		AP2B1_HUMAN	P63010	27		GRP75_HUMAN	Q9UC56	97
RBP2_HUMAN	P49792	83		CP51A_HUMAN	Q99868	14		RBMX_HUMAN	P38159	24		NUCL_HUMAN	P19338	96
NUMA1_HUMAN	Q14980	82		MYPT1_HUMAN	O14974	14		SF3B2_HUMAN	Q13435	21		DDX21_HUMAN	Q9NR30	95
TOP2A_HUMAN	Q9UQP9	82		KIF22_HUMAN	Q14807	13		YBOX3_HUMAN	P16989	21		SPTN1_HUMAN	Q9P0V0	95
VIME_HUMAN	Q8N850	80		NB5R3_HUMAN	Q9UL55	13		NUP50_HUMAN	Q9UKX7	20		MBB1A_HUMAN	Q9BQG0	90
HNRPU_HUMAN	Q00839	78		TRM1_HUMAN	Q9NXH9	13		LAP2B_HUMAN	P42167	19		TOP2A_HUMAN	Q9UQP9	89
MBB1A_HUMAN	Q9BQG0	76		UBP2L_HUMAN	Q9UGL5	12		ECHB_HUMAN	P55084	19		DDX5_HUMAN	P17844	88
DDX21_HUMAN	Q9NR30	73		TF3C5_HUMAN	Q9H4P2	12		TSR1_HUMAN	Q2NL82	19		SFPQ_HUMAN	P23246	88
XRCC5_HUMAN	P13010	72		PPM1G_HUMAN	O15355	11		PCNA_HUMAN	P12004	18		GRP78_HUMAN	P11021	87
LMNB1_HUMAN	P20700	70		NOL7_HUMAN	Q9UMY1	11		PSIP1_HUMAN	O75475	18		NONO_HUMAN	Q15233	87
NONO_HUMAN	Q15233	70		RM11_HUMAN	Q9Y3B7	11		K0020_HUMAN	Q15397	18		ACTN4_HUMAN	O43707	85
NUCL_HUMAN	P19338	70		NOC2L_HUMAN	Q9Y3T9	10		TBCD4_HUMAN	O60343	18		DDX17_HUMAN	Q92841	85
DDX5_HUMAN	P17844	67		NDUV2_HUMAN	P19404	10		RS4Y1_HUMAN	P22090	16		LMNB1_HUMAN	P20700	82
GRP78_HUMAN	P11021	66		AKAP8_HUMAN	O43823	9		MST4_HUMAN	Q9P289	16		ILF3_HUMAN	Q9UNA2	79
H4_HUMAN	P62805	65		UCK2_HUMAN	Q9BZX2	8		ACADM_HUMAN	P11310	15		NUMA1_HUMAN	Q14980	79
XRCC6_HUMAN	P12956	64		KDEL2_HUMAN	Q7Z4H8	8		AGK_HUMAN	Q53H12	15		ATPB_HUMAN	P06576	74
ILF3_HUMAN	Q9UNA2	63		FXR1_HUMAN	P51114	7		RS4Y2_HUMAN	Q8TD47	15		ATPA_HUMAN	P25705	73
SF3B1_HUMAN	O75533	63		PLSL_HUMAN	P13796	7		ODP2_HUMAN	P10515	15		MATR3_HUMAN	P43243	73
SFPQ_HUMAN	P23246	63		PDLI7_HUMAN	Q9NR12	7		HP1B3_HUMAN	Q5SSJ5	15		SPTB2_HUMAN	Q01082	73
GRP75_HUMAN	Q9UC56	62		RAB1A_HUMAN	P62820	6		MYO6_HUMAN	Q9UM54	15		HNRPL_HUMAN	P14866	72
ENPL_HUMAN	P14625	61		WDR75_HUMAN	Q8IWA0	6		NU155_HUMAN	O75694	14		XRCC5_HUMAN	P13010	71
GANAB_HUMAN	Q14697	61		GHITM_HUMAN	Q9H3K2	6		RS5_HUMAN	P46782	14		RBP2_HUMAN	P49792	70
MATR3_HUMAN	P43243	61		MMTA2_HUMAN	Q9BU76	6		MAP2_HUMAN	P50579	14		PDIA3_HUMAN	P30101	68
ROA1_HUMAN	P09651	61		RUXF_HUMAN	P62306	6		NIPS1_HUMAN	Q9BPW8	14		ECHA_HUMAN	P40939	67
SP16H_HUMAN	Q9Y5B9	61		RL37A_HUMAN	P61513	5		CYC_HUMAN	P99999	13		RBMX_HUMAN	P38159	67
DDX17_HUMAN	Q92841	60		ARHG7_HUMAN	Q8N3M1	5		RL26L_HUMAN	Q9UNX3	13		NPM_HUMAN	Q8WTW5	65
PDIA4_HUMAN	P13667	60		CCDC6_HUMAN	Q16204	5		RL10L_HUMAN	Q96L21	12		SMC1A_HUMAN	Q14683	65
ROA2_HUMAN	P22626	59		PRP17_HUMAN	O60508	5		RL28_HUMAN	Q9BWQ0	11		U5S1_HUMAN	Q15029	65
FUBP2_HUMAN	Q92945	58		DCPS_HUMAN	Q96C86	5		GBB2_HUMAN	P62879	11		MDHM_HUMAN	P40926	63
K2C1_HUMAN	P04264	58		RM19_HUMAN	P49406	5		TR150_HUMAN	Q9Y2W1	11		PTBP1_HUMAN	P26599	63
ACTC_HUMAN	P68032	57		ANM3_HUMAN	O60678	4		COX41_HUMAN	P13073	10		RRP5_HUMAN	Q14690	63
ATPB_HUMAN	P06576	57		AP1M1_HUMAN	Q9BXS5	4		EXOC8_HUMAN	Q8IYI6	10		HNRPR_HUMAN	O43390	62
CHD4_HUMAN	Q14839	57		APOOL_HUMAN	Q6UXV4	4		MPP6_HUMAN	Q9NZW5	10		KI67_HUMAN	P46013	62
RRP5_HUMAN	Q14690	57		PCAT2_HUMAN	Q7L5N7	4		YI016_HUMAN	obsolete	10		MDN1_HUMAN	Q9NU22	62
SF3B3_HUMAN	Q15393	57		RM23_HUMAN	Q16540	4		SENP3_HUMAN	Q9H4L4	10		BCLF1_HUMAN	Q9NYF8	61
SMC3_HUMAN	Q9UQE7	57		TIM14_HUMAN	Q96DA6	4		NDK8_HUMAN	O60361	9		HEAT1_HUMAN	Q9H583	61
DHX30_HUMAN	Q7L2E3	56		CX056_HUMAN	Q9H5V9	4		RAC3_HUMAN	P60763	9		IMDH2_HUMAN	P12268	61
SMC1A_HUMAN	Q14683	56		PAP1M_HUMAN	Q5JQF8	4		DDX23_HUMAN	Q9BUQ8	9		H4_HUMAN	P62805	57
U5S1_HUMAN	Q15029	56		HTRA2_HUMAN	O43464	4		HACD3_HUMAN	Q9NQA7	9		IQGA1_HUMAN	P46940	57
ACTS_HUMAN	P68133	55						RBM12_HUMAN	Q9NTZ6	9		IMMT_HUMAN	Q7Z3X1	56
ECHA_HUMAN	P40939	54						MTR1_HUMAN	Q13613	9		AT1A1_HUMAN	Q9UJ20	55
GTF2I_HUMAN	Q75M87	54						CHM2B_HUMAN	Q9UQN3	9		HNRPD_HUMAN	Q9UCE8	54
HNRPL_HUMAN	P14866	54						GSTK1_HUMAN	Q9Y2Q3	9		EFTU_HUMAN	P49411	53
PDIA3_HUMAN	P30101	54						CUL1_HUMAN	Q13616	8		SF3B3_HUMAN	Q15393	53
ATPA_HUMAN	P25705	53						UBC9_HUMAN	P63279	8		TOP1_HUMAN	Q9UJN0	53
RBMX_HUMAN	P38159	53						IDH3B_HUMAN	Q9NUZ0	8		RL1D1_HUMAN	O76021	52
MDN1_HUMAN	Q9NU22	51						CHM4B_HUMAN	Q9H444	8		GLYM_HUMAN	P34897	51
ACTA_HUMAN	P62736	51						QCR7_HUMAN	P14927	8		NOP56_HUMAN	O00567	51
ACTH_HUMAN	P63267	51						CDC27_HUMAN	P30260	8		PDIA4_HUMAN	P13667	51
MIC60_HUMAN	MIC60_HUMAN	50						PDCD4_HUMAN	Q53EL6	8		ACLY_HUMAN	P53396	49
K1C10_HUMAN	P13645	48						TF3C2_HUMAN	Q8WUA4	8		RRP1B_HUMAN	Q14684	49
CALX_HUMAN	P27824	48						KAP2_HUMAN	P13861	7		AIFM1_HUMAN	Q5JUZ7	48
P5CS_HUMAN	Q5T566	48						NOP14_HUMAN	P78316	7		SAFB1_HUMAN	Q15424	48
HEAT1_HUMAN	Q9H583	47						P53_HUMAN	Q9NZD0	7		ENPL_HUMAN	P14625	47
NAT10_HUMAN	Q9H0A0	47						PHF6_HUMAN	Q8IWS0	7		HNRH1_HUMAN	P31943	47
SMCA5_HUMAN	O60264	47						RPF2_HUMAN	Q9H7B2	7		LMNB2_HUMAN	Q03252	47
HYOU1_HUMAN	Q9Y4L1	46						CWC27_HUMAN	Q6UX04	7		ROA3_HUMAN	P51991	47
PDIA1_HUMAN	P07237	46						NFXL1_HUMAN	Q6ZNB6	7		AATM_HUMAN	P00505	46
ROA3_HUMAN	P51991	46						UB2D3_HUMAN	P61077	7		TOP2B_HUMAN	Q02880	46
SF3B2_HUMAN	Q13435	46						AHNK_HUMAN	Q09666	7		C1TM_HUMAN	Q6UB35	45
AT1A1_HUMAN	Q9UJ20	45						ANR28_HUMAN	O15084	7		DSRAD_HUMAN	Q9BYM4	45
HNRPR_HUMAN	O43390	45						H3C_HUMAN	Q6NXT2	6		NAT10_HUMAN	Q9H0A0	45
OAT_HUMAN	P04181	45						DCUP_HUMAN	P06132	6		ACON_HUMAN	Q99798	44
SRRM2_HUMAN	Q8IW17	44						GNAI3_HUMAN	P08754	6		MDC1_HUMAN	Q2TAZ4	44
LMNB2_HUMAN	Q03252	44						DYH10_HUMAN	Q8IVF4	6		GANAB_HUMAN	Q14697	43
RRP12_HUMAN	Q5JTH9	44						MTNB_HUMAN	Q96GX9	6		IRS4_HUMAN	O14654	43
KTN1_HUMAN	Q86UP2	43						PCH2_HUMAN	Q15645	6		LAP2A_HUMAN	P42166	43
TCOF_HUMAN	Q13428	43						TRI27_HUMAN	P14373	6		NOP58_HUMAN	Q9Y2X3	43
TIF1B_HUMAN	Q13263	43						NDUA2_HUMAN	O43678	6		PDIA6_HUMAN	Q15084	43
TOP2B_HUMAN	Q02880	43						WAP53_HUMAN	Q9BUR4	6		RPN1_HUMAN	P04843	43
HNRPD_HUMAN	Q9UCE8	42						LYPA1_HUMAN	O75608	5		SMCA5_HUMAN	O60264	43
LA_HUMAN	P05455	42						MARCS_HUMAN	P29966	5		ELAV1_HUMAN	Q15717	42
NPM_HUMAN	Q8WTW5	42						RL34_HUMAN	P49207	5		NOP2_HUMAN	P46087	42
TRAP1_HUMAN	Q12931	42						DBR1_HUMAN	Q9UK59	5		RRP12_HUMAN	Q5JTH9	42
HNRPK_HUMAN	P61978	41						MED29_HUMAN	Q9NX70	5		SND1_HUMAN	Q7KZF4	42
NU153_HUMAN	P49790	41						CHTOP_HUMAN	Q6PB28	4		TERA_HUMAN	P55072	42
NU205_HUMAN	Q92621	41						DPOD2_HUMAN	P49005	4		XRN2_HUMAN	Q9H0D6	42
NUP93_HUMAN	Q8N1F7	41						SCFD1_HUMAN	Q9UNL3	4		DDX18_HUMAN	Q9NVP1	41
DHX15_HUMAN	O43143	40						DPM1_HUMAN	O60762	4		SYYC_HUMAN	P54577	41
MDHM_HUMAN	P40926	40						RL3L_HUMAN	Q92901	4		UTP20_HUMAN	O75691	41
EFTU_HUMAN	P49411	39						PLBL2_HUMAN	Q8NHP8	4		HYOU1_HUMAN	Q9Y4L1	40
H2A2A_HUMAN	Q6FI13	39										LAP2B_HUMAN	P42167	40
H2A2C_HUMAN	Q16777	39										PGK1_HUMAN	P00558	40
HNRH1_HUMAN	P31943	39										SK2L2_HUMAN	P42285	40
HNRPQ_HUMAN	Q96LC1	39										THIL_HUMAN	P24752	40
MDC1_HUMAN	Q2TAZ4	39										AMOT_HUMAN	Q4VCS5	39
RL1D1_HUMAN	O76021	39										AT2A2_HUMAN	P16615	39
AATM_HUMAN	P00505	38										CALR_HUMAN	P27797	39
DX39B_HUMAN	Q5STU8	38										CALX_HUMAN	P27824	39
H2B1C_HUMAN	P62807	38										DHE3_HUMAN	P00367	38
H2B1D_HUMAN	P58876	38										GNL3_HUMAN	Q9BVP2	38
H2B1H_HUMAN	Q93079	38										NOLC1_HUMAN	Q14978	38
H2B1M_HUMAN	Q99879	38										RMXL1_HUMAN	Q96E39	38
H2B1N_HUMAN	Q99877	38										UBF1_HUMAN	P17480	38
H2B2F_HUMAN	Q5QNW6	38										VINC_HUMAN	P18206	38
NOP56_HUMAN	O00567	38										ETFA_HUMAN	P13804	37
RL5_HUMAN	P46777	38										PRP19_HUMAN	Q9UMS4	37
DSRAD_HUMAN	Q9BYM4	37										PHB_HUMAN	P35232	36
FUBP1_HUMAN	Q96AE4	37										CKAP4_HUMAN	Q07065	35
GLYM_HUMAN	P34897	37										HCD2_HUMAN	Q99714	35
H2B1B_HUMAN	P33778	37										ECHB_HUMAN	P55084	34
H2B1K_HUMAN	O60814	37										HXK1_HUMAN	Q9NNZ5	34
H2B1O_HUMAN	P23527	37										PDIA1_HUMAN	P07237	34
H2B2E_HUMAN	Q16778	37										TBL3_HUMAN	Q12788	34
HXK1_HUMAN	Q9NNZ5	37										VDAC1_HUMAN	P21796	34
LONM_HUMAN	P36776	37										LMNA_HUMAN	Q96JA2	33
PTBP1_HUMAN	P26599	37										QCR1_HUMAN	P31930	33
TOP1_HUMAN	Q9UJN0	37										RBM25_HUMAN	Q9UEQ5	33
ADT2_HUMAN	P05141	36										RRBP1_HUMAN	Q9H476	33
ANXA6_HUMAN	P08133	36										SAFB2_HUMAN	Q14151	33
CDC5L_HUMAN	Q99459	36										SERA_HUMAN	O43175	33
CTNA1_HUMAN	P35221	36										TOM70_HUMAN	O94826	33
H2B1J_HUMAN	P06899	36										BAZ1B_HUMAN	Q9UIG0	32
H2B1L_HUMAN	Q99880	36										RBM14_HUMAN	Q96PK5	32
SYIM_HUMAN	Q9NW42	36										RBM39_HUMAN	Q14498	32
THIL_HUMAN	P24752	36										TR150_HUMAN	Q9Y2W1	32
H2BFS_HUMAN	P57053	35										DEK_HUMAN	P35659	31
HNRPC_HUMAN	Q86U45	35										NUP93_HUMAN	Q8N1F7	31
LAP2A_HUMAN	P42166	35										ALDH2_HUMAN	P05091	30
RPN1_HUMAN	P04843	35										ILF2_HUMAN	Q12905	30
RRP1B_HUMAN	Q14684	35										PUF60_HUMAN	Q9UHX1	30
SK2L2_HUMAN	P42285	35										AL1B1_HUMAN	P30837	29
AIFM1_HUMAN	Q5JUZ7	34										CDC5L_HUMAN	Q99459	29
AT2A2_HUMAN	P16615	34										DDX27_HUMAN	Q9BWY9	29
C1TM_HUMAN	Q6UB35	34										HNRPF_HUMAN	P52597	29
CISY_HUMAN	O75390	34										IDH3A_HUMAN	P50213	29
DHB4_HUMAN	P51659	34										AP2A2_HUMAN	O94973	28
PO210_HUMAN	Q8TEM1	34										CHCH3_HUMAN	Q9NX63	28
PREP_HUMAN	Q7L5Z7	34										H2A2B_HUMAN	Q8IUE6	28
RRBP1_HUMAN	Q9H476	34										H2AX_HUMAN	P16104	28
DHE3_HUMAN	P00367	33										ODPA_HUMAN	Q9UBU0	28
H2A1H_HUMAN	Q96KK5	33										AP2B1_HUMAN	P63010	27
H2A1J_HUMAN	Q99878	33										DDX50_HUMAN	Q9BQ39	27
H2A1_HUMAN	P0C0S8	33										DHSA_HUMAN	P31040	27
H2AJ_HUMAN	Q9BTM1	33										DLDH_HUMAN	P09622	27
H2AY_HUMAN	O75367	33										ECHM_HUMAN	P30084	27
K1C9_HUMAN	P35527	33										NUP98_HUMAN	Q9Y6J4	27
ACON_HUMAN	Q99798	32										PRP6_HUMAN	Q9NTE6	27
BCLF1_HUMAN	Q9NYF8	32										STML2_HUMAN	Q9UJZ1	27
H2B3B_HUMAN	Q8N257	32										UTP18_HUMAN	Q9Y5J1	27
IF4A3_HUMAN	P38919	32										4F2_HUMAN	P08195	26
LAP2B_HUMAN	P42167	32										CECR5_HUMAN	Q9BXW7	26
LMNA_HUMAN	Q96JA2	32										E41L2_HUMAN	O43491	26
PRP19_HUMAN	Q9UMS4	32										HNRL2_HUMAN	Q1KMD3	26
RAD50_HUMAN	Q92878	32										RRS1_HUMAN	Q15050	26
RPB1_HUMAN	P24928	32										SFXN1_HUMAN	Q9H9B4	26
TBL3_HUMAN	Q12788	32										SON_HUMAN	O95981	26
ALDH2_HUMAN	P05091	31										SYAM_HUMAN	Q5JTZ9	26
ATD3A_HUMAN	Q9NVI7	31										BMS1_HUMAN	Q14692	25
BAZ1B_HUMAN	Q9UIG0	31										HCDH_HUMAN	Q16836	25
CALR_HUMAN	P27797	31										LETM1_HUMAN	O95202	25
CKAP4_HUMAN	Q07065	31										RBM28_HUMAN	Q9NW13	25
H2A1D_HUMAN	P20671	31										ATPO_HUMAN	P48047	24
NOP2_HUMAN	P46087	31										HNRH3_HUMAN	Q9UFU4	24
PCNA_HUMAN	P12004	31										KCRU_HUMAN	P12532	24
RA1L2_HUMAN	Q32P51	31										LBR_HUMAN	Q14739	24
RGPD3_HUMAN	A6NKT7	31										NOC3L_HUMAN	Q8WTT2	24
SRRT_HUMAN	Q6NT74	31										SMU1_HUMAN	Q2TAY7	24
ACINU_HUMAN	Q9UKV3	30										AP2A1_HUMAN	O95782	23
API5_HUMAN	Q9BZZ5	30										CCD47_HUMAN	Q96A33	23
H2A2B_HUMAN	Q8IUE6	30										CLPX_HUMAN	O76031	23
H2AX_HUMAN	P16104	30										NNTM_HUMAN	Q13423	23
H32_HUMAN	Q71DI3	30										PININ_HUMAN	Q9UQR9	23
NDUS1_HUMAN	Q8TCC9	30										SNR40_HUMAN	Q96DI7	23
NU155_HUMAN	O75694	30										SPB1_HUMAN	Q8IY81	23
RGPD8_HUMAN	O14715	30										AT1A3_HUMAN	P13637	22
RMXL1_HUMAN	Q96E39	30										CATD_HUMAN	P07339	22
ADT3_HUMAN	P12236	29										CCAR1_HUMAN	Q5VUP6	22
GNL3_HUMAN	Q9BVP2	29										DDX54_HUMAN	Q8TDD1	22
H12_HUMAN	P16403	29										GRPE1_HUMAN	Q9HAV7	22
HMGB2_HUMAN	P26583	29										PO210_HUMAN	Q8TEM1	22
MCCB_HUMAN	Q9HCC0	29										RIF1_HUMAN	Q99772	22
MTA2_HUMAN	O94776	29										RPN2_HUMAN	P04844	22
ODPA_HUMAN	Q9UBU0	29										TDIF2_HUMAN	Q5QJE6	22
ROAA_HUMAN	Q99729	29										TOM40_HUMAN	O96008	22
SF3A3_HUMAN	Q12874	29										TPX2_HUMAN	Q9ULW0	22
TFR1_HUMAN	P02786	29										ACSL3_HUMAN	O95573	21
NU160_HUMAN	Q12769	28										CEBPZ_HUMAN	Q03701	21
CMC2_HUMAN	Q9UJS0	28										DHE4_HUMAN	P49448	21
ECHB_HUMAN	P55084	28										ECH1_HUMAN	Q13011	21
H14_HUMAN	P10412	28										MPPA_HUMAN	Q10713	21
HXK2_HUMAN	P52789	28										NU155_HUMAN	O75694	21
NNTM_HUMAN	Q13423	28										PELP1_HUMAN	Q8IZL8	21
NOG1_HUMAN	Q9BZE4	28										RGPD3_HUMAN	A6NKT7	21
NUP98_HUMAN	Q9Y6J4	28										RGPD4_HUMAN	Q7Z3J3	21
PUF60_HUMAN	Q9UHX1	28										COPD_HUMAN	P48444	20
QCR1_HUMAN	P31930	28										EFGM_HUMAN	Q96RP9	20
RGPD5_HUMAN	Q99666	28										HEM6_HUMAN	P36551	20
RNZ2_HUMAN	Q9BQ52	28										RL6_HUMAN	Q02878	20
WDR36_HUMAN	Q8NI36	28										RM12_HUMAN	P52815	20
XRN2_HUMAN	Q9H0D6	28										SNW1_HUMAN	Q13573	20
ANXA2_HUMAN	P07355	27										U3IP2_HUMAN	O43818	20
ATD3B_HUMAN	Q5T9A4	27										CAZA1_HUMAN	P52907	19
BOP1_HUMAN	Q14137	27										ECI2_HUMAN	Q9NYH7	19
CCAR2_HUMAN	CCAR2_HUMAN	27										H2A1A_HUMAN	Q96QV6	19
H2A1C_HUMAN	Q93077	27										LYRIC_HUMAN	Q86UE4	19
HNRL1_HUMAN	Q9UG75	27										PTCD3_HUMAN	Q96EY7	19
KAD2_HUMAN	Q8TCY3	27										RGPD1_HUMAN	P0DJD0	19
KCRU_HUMAN	P12532	27										RGPD2_HUMAN	P0DJD1	19
PDIA6_HUMAN	Q15084	27										ADNP_HUMAN	Q9H2P0	18
PHB2_HUMAN	Q99623	27										CBX3_HUMAN	Q13185	18
PLAK_HUMAN	P14923	27										CLPB_HUMAN	Q9H078	18
RPN2_HUMAN	P04844	27										DREB_HUMAN	Q16643	18
SPT5H_HUMAN	O00267	27										GRSF1_HUMAN	Q12849	18
TOM70_HUMAN	O94826	27										K0020_HUMAN	Q96L80	18
AAK50544.1	AAK50544.1	26										NOC2L_HUMAN	Q9Y3T9	18
ACADM_HUMAN	P11310	26										NXF1_HUMAN	Q9UBU9	18
ACTBL_HUMAN	Q562R1	26										OST48_HUMAN	P39656	18
CH10_HUMAN	P61604	26										PLAK_HUMAN	P14923	18
DDX50_HUMAN	Q9BQ39	26										RGPD8_HUMAN	O14715	18
DEK_HUMAN	P35659	26										SF3A1_HUMAN	Q15459	18
EXOSX_HUMAN	Q01780	26										WDR75_HUMAN	Q8IWA0	18
HNRDL_HUMAN	O14979	26										KRR1_HUMAN	Q13601	17
HNRPF_HUMAN	P52597	26										MPPB_HUMAN	O75439	17
ILF2_HUMAN	Q12905	26										NCBP1_HUMAN	Q09161	17
NOP58_HUMAN	Q9Y2X3	26										PLRG1_HUMAN	O43660	17
PPIB_HUMAN	P23284	26										PPIA_HUMAN	Q9UC61	17
RBBP4_HUMAN	Q09028	26										ABCD3_HUMAN	P28288	16
RCC1_HUMAN	P18754	26										AP2M1_HUMAN	Q96CW1	16
RGPD4_HUMAN	Q7Z3J3	26										AT1B3_HUMAN	P54709	16
SDHA_HUMAN	SDHA_HUMAN	26										H2AW_HUMAN	Q9P0M6	16
SRSF1_HUMAN	Q07955	26										IF5A1_HUMAN	P63241	16
ZFR_HUMAN	Q9Y687	26										PPIF_HUMAN	P30405	16
ACSL3_HUMAN	O95573	25										RAB1A_HUMAN	P62820	16
CPNE3_HUMAN	O75131	25										RGPD5_HUMAN	Q99666	16
DDX18_HUMAN	Q9NVP1	25										RM17_HUMAN	Q9NRX2	16
ELAV1_HUMAN	Q15717	25										SIN3A_HUMAN	Q96ST3	16
ETFA_HUMAN	P13804	25										SRPR_HUMAN	P08240	16
FUS_HUMAN	P35637	25										THIK_HUMAN	P09110	16
GLU2B_HUMAN	P14314	25										ACADM_HUMAN	P11310	15
H2A1B_HUMAN	P04908	25										AT1A2_HUMAN	P50993	15
H2A3_HUMAN	Q7L7L0	25										DDX56_HUMAN	Q9NY93	15
H31_HUMAN	Q6NWP9	25										EXOS9_HUMAN	Q06265	15
IDH3A_HUMAN	P50213	25										HMOX2_HUMAN	P30519	15
MPRI_HUMAN	P11717	25										ODPB_HUMAN	P11177	15
PRDX4_HUMAN	Q13162	25										PDIP3_HUMAN	Q9NSP6	15
SPB1_HUMAN	Q8IY81	25										PRP4_HUMAN	O43172	15
TCRG1_HUMAN	O14776	25										PWP2_HUMAN	Q15269	15
UGGG1_HUMAN	Q9NYU2	25										RAB7A_HUMAN	P51149	15
BMS1_HUMAN	Q14692	24										RPF2_HUMAN	Q9H7B2	15
CATD_HUMAN	P07339	24										ERH_HUMAN	P84090	14
DLDH_HUMAN	P09622	24										GNAS2_HUMAN	Q5JWD4	14
DX39A_HUMAN	O00148	24										INT3_HUMAN	Q8NC46	14
ESYT1_HUMAN	Q9BSJ8	24										NCPR_HUMAN	P16435	14
FUBP3_HUMAN	Q96I24	24										NFM_HUMAN	P07197	14
HCD2_HUMAN	Q99714	24										RBM34_HUMAN	P42696	14
KHDR1_HUMAN	Q07666	24										SCRIB_HUMAN	Q14160	14
NDUV1_HUMAN	P49821	24										SRRM1_HUMAN	Q8IYB3	14
ODPB_HUMAN	P11177	24										TEX10_HUMAN	Q9NXF1	14
PHB_HUMAN	P35232	24										CPSF7_HUMAN	Q8N684	13
PNPT1_HUMAN	Q8TCS8	24										EBP2_HUMAN	Q99848	13
PSIP1_HUMAN	O75475	24										FKBP3_HUMAN	Q00688	13
SMCA1_HUMAN	P28370	24										GNAI2_HUMAN	P04899	13
STML2_HUMAN	Q9UJZ1	24										GNAS1_HUMAN	Q5JWF2	13
UBF1_HUMAN	P17480	24										IF5AL_HUMAN	Q6IS14	13
VDAC1_HUMAN	P21796	24										MOGS_HUMAN	Q13724	13
DDX24_HUMAN	Q9GZR7	23										NOP9_HUMAN	Q86U38	13
ADAS_HUMAN	O00116	23										RL26L_HUMAN	Q9UNX3	13
ADT1_HUMAN	P12235	23										RM39_HUMAN	Q9NYK5	13
AL7A1_HUMAN	P49419	23										THOC6_HUMAN	Q86W42	13
BAZ1A_HUMAN	Q9NRL2	23										WDR46_HUMAN	O15213	13
CECR5_HUMAN	Q9BXW7	23										WDR6_HUMAN	Q9NNW5	13
H13_HUMAN	P16402	23										AATF_HUMAN	Q9NY61	12
HNRH2_HUMAN	P55795	23										DIDO1_HUMAN	Q9NTU8	12
LETM1_HUMAN	O95202	23										GSTO1_HUMAN	P78417	12
MOGS_HUMAN	Q13724	23										ODO1_HUMAN	Q02218	12
NOLC1_HUMAN	Q14978	23										PP1RA_HUMAN	Q96QC0	12
PRDX3_HUMAN	P30048	23										PTBP2_HUMAN	Q9UKA9	12
PRP6_HUMAN	Q9NTE6	23										RGAP1_HUMAN	Q9H0H5	12
QCR2_HUMAN	P22695	23										RT27_HUMAN	Q92552	12
RIF1_HUMAN	Q99772	23										SCAF8_HUMAN	Q9UPN6	12
SRSF9_HUMAN	Q13242	23										SRPRB_HUMAN	Q9Y5M8	12
SYAM_HUMAN	Q5JTZ9	23										AT2B1_HUMAN	P20020	11
NU214_HUMAN	P35658	22										CIR1A_HUMAN	Q969X6	11
ATPG_HUMAN	P36542	22										HSDL2_HUMAN	Q6YN16	11
CCD47_HUMAN	Q96A33	22										NCLN_HUMAN	Q9BQH9	11
DDX27_HUMAN	Q9BWY9	22										RAD21_HUMAN	O60216	11
DKC1_HUMAN	O60832	22										REXO4_HUMAN	Q9GZR2	11
ODP2_HUMAN	P10515	22										S61A1_HUMAN	Q9Y2R3	11
PESC_HUMAN	O00541	22										SYYM_HUMAN	Q9Y2Z4	11
RGPD1_HUMAN	P0DJD0	22										TIM44_HUMAN	O43615	11
RGPD2_HUMAN	P0DJD1	22										U2AF1_HUMAN	Q01081	11
SMU1_HUMAN	Q2TAY7	22										URB2_HUMAN	Q14146	11
SNR40_HUMAN	Q96DI7	22										AL3A2_HUMAN	P51648	10
SYDM_HUMAN	Q6PI48	22										AT1A4_HUMAN	Q13733	10
TIM44_HUMAN	O43615	22										BRD4_HUMAN	O60885	10
WDR3_HUMAN	Q9UNX4	22										EXOS7_HUMAN	Q15024	10
HDAC1_HUMAN	Q13547	21										FAF2_HUMAN	Q96CS3	10
SMCA4_HUMAN	P51532	21										FKB10_HUMAN	Q96AY3	10
AL1B1_HUMAN	P30837	21										GYS1_HUMAN	P13807	10
CLPB_HUMAN	Q9H078	21										IMP3_HUMAN	Q9NV31	10
DDX54_HUMAN	Q8TDD1	21										K6PL_HUMAN	P17858	10
FBRL_HUMAN	P22087	21										MPP6_HUMAN	Q9NZW5	10
GOGB1_HUMAN	Q14789	21										MSH3_HUMAN	P20585	10
H33_HUMAN	P84243	21										NDUBA_HUMAN	O96000	10
NCPR_HUMAN	P16435	21										PPT1_HUMAN	P50897	10
NKRF_HUMAN	O15226	21										SCPDL_HUMAN	Q8NBX0	10
NOC3L_HUMAN	Q8WTT2	21										TECR_HUMAN	Q9NZ01	10
ODO1_HUMAN	Q02218	21										THTR_HUMAN	Q16762	10
PP1G_HUMAN	P36873	21										TMED9_HUMAN	Q9BVK6	10
RBM14_HUMAN	Q96PK5	21										TPM2_HUMAN	P07951	10
RBM28_HUMAN	Q9NW13	21										TRA2A_HUMAN	Q13595	10
RBM4_HUMAN	Q9BWF3	21										ACDSB_HUMAN	P45954	9
RS27A_HUMAN	Q9UEG1	21										ACSL4_HUMAN	O60488	9
RU2A_HUMAN	P09661	21										ADCK3_HUMAN	Q8NI60	9
SAFB1_HUMAN	Q15424	21										AT2B4_HUMAN	P23634	9
SCFD1_HUMAN	Q9UNL3	21										AURKB_HUMAN	O95083	9
SERPH_HUMAN	P50454	21										GHC1_HUMAN	E9PP01	9
SYLM_HUMAN	Q15031	21										GLRX5_HUMAN	Q86SX6	9
TFAM_HUMAN	Q00059	21										HSP77_HUMAN	P48741	9
TR150_HUMAN	Q9Y2W1	21										INCE_HUMAN	Q9NQS7	9
TXND5_HUMAN	Q8NBS9	21										MFAP1_HUMAN	P55081	9
U2AF2_HUMAN	P26368	21										NDUF4_HUMAN	Q9P032	9
ZN638_HUMAN	Q8NF92	21										NHP2_HUMAN	Q9NX24	9
AQR_HUMAN	O60306	20										NUP53_HUMAN	Q8NFH5	9
CEBPZ_HUMAN	Q03701	20										ODB2_HUMAN	P11182	9
CPT2_HUMAN	P23786	20										SMCE1_HUMAN	Q969G3	9
ECHM_HUMAN	P30084	20										SPTC1_HUMAN	O15269	9
GLSK_HUMAN	O94925	20										SYSC_HUMAN	P49591	9
H2A1A_HUMAN	Q96QV6	20										UTP6_HUMAN	Q9NYH9	9
HCDH_HUMAN	Q16836	20										AGAL_HUMAN	P06280	8
HEM6_HUMAN	P36551	20										AT2A3_HUMAN	Q6JHX1	8
HNRH3_HUMAN	Q9UFU4	20										CDC42_HUMAN	P60953	8
LRC59_HUMAN	Q96AG4	20										CISD2_HUMAN	Q8N5K1	8
M2OM_HUMAN	Q02978	20										ERLN2_HUMAN	O94905	8
MPCP_HUMAN	Q00325	20										HEMH_HUMAN	P22830	8
MRRP1_HUMAN	Q7L0Y3	20										HEXB_HUMAN	P07686	8
PDS5B_HUMAN	Q9NTI5	20										OCAD1_HUMAN	Q9NX40	8
PELP1_HUMAN	Q8IZL8	20										PGRC2_HUMAN	O15173	8
ROA0_HUMAN	Q13151	20										RT29_HUMAN	P51398	8
RPA1_HUMAN	O95602	20										SEC62_HUMAN	Q99442	8
SAFB2_HUMAN	Q14151	20										SEPT7_HUMAN	Q16181	8
UHRF1_HUMAN	Q9P1U7	20										SFR15_HUMAN	O95104	8
UTP18_HUMAN	Q9Y5J1	20										TMM43_HUMAN	Q9BTV4	8
ZC3HE_HUMAN	Q86TQ5	20										CLPP_HUMAN	Q16740	7
CSTF2_HUMAN	P33240	19										FACE1_HUMAN	O75844	7
ECH1_HUMAN	Q13011	19										HMGN4_HUMAN	O00479	7
EFGM_HUMAN	Q96RP9	19										MACD1_HUMAN	Q9BQ69	7
ETFB_HUMAN	P38117	19										MIPEP_HUMAN	Q99797	7
FUMH_HUMAN	P07954	19										NDUB9_HUMAN	Q9Y6M9	7
HYEP_HUMAN	Q9NQV0	19										NFXL1_HUMAN	Q6ZNB6	7
IDHP_HUMAN	P48735	19										PLK1_HUMAN	P53350	7
K1C14_HUMAN	P02533	19										RHOG_HUMAN	P84095	7
KAP2_HUMAN	P13861	19										RM40_HUMAN	Q9NQ50	7
LC7L2_HUMAN	Q9Y383	19										ATPD_HUMAN	P30049	6
MAOM_HUMAN	P23368	19										BGAL_HUMAN	P16278	6
MPPA_HUMAN	Q10713	19										DESM_HUMAN	Q8NEU6	6
NOC2L_HUMAN	Q9Y3T9	19										DHCR7_HUMAN	Q9UBM7	6
NU107_HUMAN	P57740	19										ECSIT_HUMAN	Q9BQ95	6
P5CR2_HUMAN	Q96C36	19										HMOX1_HUMAN	P09601	6
PHF6_HUMAN	Q8IWS0	19										NSD2_HUMAN	Q672J1	6
PININ_HUMAN	Q9UQR9	19										NSMA3_HUMAN	Q9NWL2	6
RAB7A_HUMAN	P51149	19										P121C_HUMAN	A8CG34	6
RU17_HUMAN	Q99377	19										PA1B3_HUMAN	Q15102	6
SAM50_HUMAN	Q9Y512	19										PAF1_HUMAN	Q8N7H5	6
SCRIB_HUMAN	Q14160	19										PIN4_HUMAN	Q6IRW4	6
SF01_HUMAN	Q92745	19										REQU_HUMAN	Q92785	6
SFXN1_HUMAN	Q9H9B4	19										SSRG_HUMAN	Q9UNL2	6
TPX2_HUMAN	Q9ULW0	19										TAF4_HUMAN	O00268	6
TRA2B_HUMAN	P62995	19										UB2V1_HUMAN	Q9GZW1	6
UT14A_HUMAN	Q9BVJ6	19										UB2V2_HUMAN	Q15819	6
UTP15_HUMAN	Q8TED0	19										AT2A1_HUMAN	O14983	5
VDAC3_HUMAN	Q9Y277	19										ATLA2_HUMAN	Q8NHH9	5
WDR12_HUMAN	Q9GZL7	19										BPHL_HUMAN	Q86WA6	5
POP1_HUMAN	Q99575	18										ENPLL_HUMAN	Q58FF3	5
SMHD1_HUMAN	A6NHR9	18										HELLS_HUMAN	Q76H80	5
SNUT1_HUMAN	O43290	18										KAT6A_HUMAN	Q92794	5
4F2_HUMAN	P08195	18										LNP_HUMAN	Q9C0E8	5
BAP31_HUMAN	P51572	18										LTN1_HUMAN	Q9NUY5	5
CPSF1_HUMAN	Q10570	18										MAGT1_HUMAN	Q9H0U3	5
DHE4_HUMAN	P49448	18										NIP7_HUMAN	Q9Y221	5
HNRL2_HUMAN	Q1KMD3	18										NUPL1_HUMAN	Q9BVL2	5
NIPS1_HUMAN	Q9BPW8	18										ODBA_HUMAN	P12694	5
NOG2_HUMAN	Q13823	18										PAK2_HUMAN	Q13177	5
PLRG1_HUMAN	O43660	18										PAXB1_HUMAN	Q9Y5B6	5
PTCD3_HUMAN	Q96EY7	18										PTK7_HUMAN	Q8NFA6	5
SNW1_HUMAN	Q13573	18										QIL1_HUMAN	Q5XKP0	5
SON_HUMAN	O95981	18										RAC2_HUMAN	P15153	5
VDAC2_HUMAN	P45880	18										RM18_HUMAN	Q9H0U6	5
PRP4_HUMAN	O43172	17										RRP7A_HUMAN	Q8N5Q3	5
SYTM_HUMAN	Q9BW92	17										RT11_HUMAN	P82912	5
ANX11_HUMAN	P50995	17										RT21_HUMAN	P82921	5
AT1A3_HUMAN	P13637	17										RUXG_HUMAN	P62308	5
ATPO_HUMAN	P48047	17										S61A2_HUMAN	Q9H9S3	5
AXA2L_HUMAN	A6NMY6	17										SF3B4_HUMAN	Q15427	5
CHD5_HUMAN	Q8TDI0	17										SPTB1_HUMAN	P11277	5
CLPX_HUMAN	O76031	17										SUN2_HUMAN	Q9UH99	5
CTNB1_HUMAN	P35222	17										SURF4_HUMAN	O15260	5
DDX47_HUMAN	Q9H0S4	17										TM9S2_HUMAN	Q99805	5
DDX56_HUMAN	Q9NY93	17										UBIP1_HUMAN	Q9NZI7	5
EFTS_HUMAN	P43897	17										AL4A1_HUMAN	Q96IF0	4
EMD_HUMAN	P50402	17										ARL1_HUMAN	P40616	4
FAF2_HUMAN	Q96CS3	17										CCD18_HUMAN	Q5T9S5	4
GBB1_HUMAN	P62873	17										CX7A2_HUMAN	P14406	4
GBB2_HUMAN	P62879	17										CYB5B_HUMAN	O43169	4
H2AW_HUMAN	Q9P0M6	17										DSG2_HUMAN	Q14126	4
K1C16_HUMAN	P08779	17										GCSH_HUMAN	P23434	4
LYRIC_HUMAN	Q86UE4	17										HIP1R_HUMAN	O75146	4
MANF_HUMAN	P55145	17										HM20A_HUMAN	Q9NP66	4
NDUS3_HUMAN	O75489	17										K2C7_HUMAN	P08729	4
NOP14_HUMAN	P78316	17										KAT6B_HUMAN	Q8WYB5	4
NVL_HUMAN	O15381	17										MAFG_HUMAN	O15525	4
PR40A_HUMAN	O75400	17										MAK16_HUMAN	Q9BXY0	4
PRPF3_HUMAN	O43395	17										MARCS_HUMAN	P29966	4
RBP56_HUMAN	Q92804	17										MGST3_HUMAN	O14880	4
RL40_HUMAN	Q9UEK8	17										PLBL2_HUMAN	Q8NHP8	4
SAC1_HUMAN	Q9NTJ5	17										PRP39_HUMAN	Q86UA1	4
SMD2_HUMAN	P62316	17										QOR_HUMAN	Q08257	4
SRPRB_HUMAN	Q9Y5M8	17										RDH13_HUMAN	Q8NBN7	4
TADBP_HUMAN	Q96DJ0	17										RM23_HUMAN	Q16540	4
U3IP2_HUMAN	O43818	17										SCAFB_HUMAN	Q99590	4
WDR75_HUMAN	Q8IWA0	17										TAM41_HUMAN	Q96BW9	4
DNJC8_HUMAN	O75937	16										TOX4_HUMAN	O94842	4
ELYS_HUMAN	Q8WYP5	16										ZN721_HUMAN	Q8TF20	4
OPA1_HUMAN	O60313	16
BAF_HUMAN	O75531	16
CN37_HUMAN	P09543	16
ERP29_HUMAN	P30040	16
GRSF1_HUMAN	Q12849	16
H31T_HUMAN	Q16695	16
HP1B3_HUMAN	Q6PIM9	16
IDH3B_HUMAN	Q9NUZ0	16
MINT_HUMAN	Q96T58	16
MRT4_HUMAN	Q9UKD2	16
MTA1_HUMAN	Q13330	16
NFM_HUMAN	P07197	16
NOC4L_HUMAN	Q9BVI4	16
NOL6_HUMAN	Q9H675	16
NSDHL_HUMAN	Q15738	16
P53_HUMAN	Q9NZD0	16
PB1_HUMAN	Q9H2T4	16
PCKGM_HUMAN	Q16822	16
RAE1L_HUMAN	P78406	16
RECQ1_HUMAN	P46063	16
SART3_HUMAN	Q15020	16
SCMC1_HUMAN	Q6NUK1	16
SRSF6_HUMAN	Q13247	16
SUCB2_HUMAN	Q96I99	16
TOM40_HUMAN	O96008	16
KIF4A_HUMAN	O95239	15
WDR43_HUMAN	Q15061	15
APEX1_HUMAN	P27695	15
C1QBP_HUMAN	Q07021	15
CMC1_HUMAN	O75746	15
CSTF3_HUMAN	Q12996	15
CTBP2_HUMAN	P56545	15
EMC1_HUMAN	Q8N766	15
FKBP8_HUMAN	Q14318	15
GT251_HUMAN	Q8NBJ5	15
H11_HUMAN	Q02539	15
H2AV_HUMAN	Q71UI9	15
H2AZ_HUMAN	P0C0S5	15
LAS1L_HUMAN	Q9Y4W2	15
LBR_HUMAN	Q14739	15
MIC19_HUMAN	MIC19_HUMAN	15
MPPB_HUMAN	O75439	15
NDUAA_HUMAN	O95299	15
NUP50_HUMAN	Q9UKX7	15
OST48_HUMAN	P39656	15
RBM25_HUMAN	Q9UEQ5	15
SDHB_HUMAN	SDHB_HUMAN	15
SNUT2_HUMAN	Q9BV89	15
SSBP_HUMAN	Q04837	15
THIM_HUMAN	P42765	15
TMEDA_HUMAN	P49755	15
UBB_HUMAN	Q9UPK7	15
UBC_HUMAN	Q9UPK7	15
ABCD3_HUMAN	P28288	14
ABHDA_HUMAN	Q9NUJ1	14
ADRO_HUMAN	Q4PJI0	14
AT5F1_HUMAN	P24539	14
BRX1_HUMAN	Q8TDN6	14
CHD3_HUMAN	Q12873	14
COX41_HUMAN	P13073	14
CPSF2_HUMAN	Q9P2I0	14
CYC_HUMAN	P99999	14
DDX52_HUMAN	Q9Y2R4	14
ECI1_HUMAN	P42126	14
ECI2_HUMAN	Q9NYH7	14
ES1_HUMAN	P78474	14
GNAI2_HUMAN	P04899	14
LYAR_HUMAN	Q9NX58	14
NDUA9_HUMAN	Q16795	14
NDUS2_HUMAN	O75306	14
NOL10_HUMAN	Q9BSC4	14
NUP88_HUMAN	Q99567	14
NXF1_HUMAN	Q9UBU9	14
P5CR1_HUMAN	P32322	14
PLOD1_HUMAN	Q02809	14
PUM3_HUMAN	PUM3_HUMAN	14
PYC_HUMAN	P11498	14
RALY_HUMAN	Q9UKM9	14
RM12_HUMAN	P52815	14
RM39_HUMAN	Q9NYK5	14
RT27_HUMAN	Q92552	14
SRSF4_HUMAN	Q08170	14
STT3A_HUMAN	P46977	14
SUCB1_HUMAN	Q9P2R7	14
TDIF2_HUMAN	Q5QJE6	14
UTP4_HUMAN	UTP4_HUMAN	14
ZN326_HUMAN	Q6NSA2	14
BRD2_HUMAN	Q6P3U2	13
CELF1_HUMAN	Q92879	13
DHX37_HUMAN	Q8IY37	13
GPDM_HUMAN	P43304	13
AASS_HUMAN	Q9UDR5	13
AL3A2_HUMAN	P51648	13
AT1B3_HUMAN	P54709	13
ATP5H_HUMAN	O75947	13
CATA_HUMAN	P04040	13
CBX5_HUMAN	P45973	13
CENPF_HUMAN	P49454	13
CNPY2_HUMAN	Q9Y2B0	13
COX5A_HUMAN	P20674	13
CSTFT_HUMAN	Q9H0L4	13
DJC10_HUMAN	Q96K38	13
DREB_HUMAN	Q16643	13
EBP2_HUMAN	Q99848	13
ERLN2_HUMAN	O94905	13
GNAI3_HUMAN	P08754	13
GRPE1_HUMAN	Q9HAV7	13
GRWD1_HUMAN	Q9BQ67	13
HMOX2_HUMAN	P30519	13
IPYR2_HUMAN	Q9H0T0	13
LMAN1_HUMAN	Q9UQG6	13
LMAN2_HUMAN	Q12907	13
MGN2_HUMAN	Q96A72	13
MGN_HUMAN	P61326	13
NLTP_HUMAN	Q15432	13
ODO2_HUMAN	P36957	13
PGAM5_HUMAN	Q96HS1	13
PRDX5_HUMAN	Q9UJU4	13
PRP31_HUMAN	Q8WWY3	13
RAB14_HUMAN	P61106	13
RAB1A_HUMAN	P62820	13
RAB2A_HUMAN	P61019	13
RBM4B_HUMAN	Q9BQ04	13
RM11_HUMAN	Q9Y3B7	13
RRP1_HUMAN	P56182	13
RRS1_HUMAN	Q15050	13
RT09_HUMAN	P82933	13
RT22_HUMAN	P82650	13
RT29_HUMAN	P51398	13
SPF27_HUMAN	O75934	13
SRPRA_HUMAN	SRPRA_HUMAN	13
SRSF7_HUMAN	Q16629	13
SUCA_HUMAN	P53597	13
TOIP1_HUMAN	Q9Y3X5	13
TP53B_HUMAN	Q12888	13
UFL1_HUMAN	O94874	13
VRK1_HUMAN	Q99986	13
DIDO1_HUMAN	Q9NTU8	12
MUTA_HUMAN	P22033	12
NUP85_HUMAN	Q9BW27	12
PWP2_HUMAN	Q15269	12
RAD21_HUMAN	O60216	12
SUV3_HUMAN	Q8IYB8	12
1C07_HUMAN	Q95603	12
APMAP_HUMAN	Q9HDC9	12
AT1A2_HUMAN	P50993	12
BASI_HUMAN	P35613	12
CBX3_HUMAN	Q13185	12
DDX10_HUMAN	Q13206	12
ERH_HUMAN	P84090	12
FXR2_HUMAN	P51116	12
H1X_HUMAN	Q92522	12
HNRC1_HUMAN	HNRC1_HUMAN	12
HNRC2_HUMAN	HNRC2_HUMAN	12
HSDL2_HUMAN	Q6YN16	12
K2C8_HUMAN	Q6DHW5	12
KIF22_HUMAN	Q14807	12
MK67I_HUMAN	Q9BYG3	12
MTDC_HUMAN	P13995	12
NCLN_HUMAN	Q9BQH9	12
NCOA5_HUMAN	Q9HCD5	12
NDUA8_HUMAN	P51970	12
P3H1_HUMAN	Q9HC87	12
P66A_HUMAN	Q86YP4	12
PDIP2_HUMAN	Q9Y2S7	12
PDIP3_HUMAN	Q9NSP6	12
PGES2_HUMAN	Q9H7Z7	12
RAVR1_HUMAN	Q8IY67	12
RBM3_HUMAN	P98179	12
RM15_HUMAN	Q9P015	12
RM37_HUMAN	Q9BZE1	12
RPF2_HUMAN	Q9H7B2	12
RS28_HUMAN	P62857	12
RT31_HUMAN	Q92665	12
RT34_HUMAN	P82930	12
S61A1_HUMAN	Q9Y2R3	12
SC22B_HUMAN	O75396	12
SPTC1_HUMAN	O15269	12
THIK_HUMAN	P09110	12
WDR5_HUMAN	P61964	12
ZO1_HUMAN	Q07157	12
DNJA3_HUMAN	Q96EY1	11
GCSP_HUMAN	P23378	11
ITB1_HUMAN	Q8WUM6	11
PTN1_HUMAN	P18031	11
RBBP6_HUMAN	Q96PH3	11
SCOT1_HUMAN	P55809	11
SF3A2_HUMAN	Q15428	11
SRS11_HUMAN	Q05519	11
SSF1_HUMAN	Q9NQ55	11
AAAS_HUMAN	Q9NRG9	11
ACAD9_HUMAN	Q9H845	11
ACOT9_HUMAN	Q9Y305	11
AGAL_HUMAN	P06280	11
AINX_HUMAN	Q16352	11
AT2B1_HUMAN	P20020	11
CBX1_HUMAN	P83916	11
CCHL_HUMAN	P53701	11
CPSF3_HUMAN	Q9UKF6	11
CTBP1_HUMAN	Q13363	11
CY1_HUMAN	P08574	11
DAZP1_HUMAN	Q96EP5	11
DCA13_HUMAN	Q9NV06	11
DHB12_HUMAN	Q53GQ0	11
DPM1_HUMAN	O60762	11
ERP44_HUMAN	Q9BS26	11
F136A_HUMAN	Q96C01	11
FLOT2_HUMAN	Q14254	11
GNAS1_HUMAN	Q5JWF2	11
H2B1A_HUMAN	Q96A08	11
HEXB_HUMAN	P07686	11
MMSA_HUMAN	Q02252	11
NDUS7_HUMAN	O75251	11
PPIF_HUMAN	P30405	11
PSPC1_HUMAN	Q8WXF1	11
RAB1B_HUMAN	Q9H0U4	11
RAP1B_HUMAN	Q6DCA1	11
RB11A_HUMAN	P62491	11
RBM15_HUMAN	Q96SD0	11
RBM34_HUMAN	P42696	11
RSMB_HUMAN	P14678	11
RSMN_HUMAN	P63162	11
SODM_HUMAN	Q9P2Z3	11
THOC4_HUMAN	Q86V81	11
TIM50_HUMAN	Q3ZCQ8	11
TMM43_HUMAN	Q9BTV4	11
TXTP_HUMAN	P53007	11
U2AF1_HUMAN	Q01081	11
WDR18_HUMAN	Q9BV38	11
ZC11A_HUMAN	O75152	11
RBM22_HUMAN	Q9NW64	10
ACOT2_HUMAN	P49753	10
ADPGK_HUMAN	Q9BRR6	10
AFG32_HUMAN	Q9Y4W6	10
ATIF1_HUMAN	Q9UII2	10
AURKB_HUMAN	O95083	10
CCNB1_HUMAN	P14635	10
EEA1_HUMAN	Q15075	10
ESF1_HUMAN	Q9H501	10
FACE1_HUMAN	O75844	10
GALT2_HUMAN	Q10471	10
GNAS2_HUMAN	Q5JWD4	10
HEMH_HUMAN	P22830	10
MIPEP_HUMAN	Q99797	10
MOT1_HUMAN	P53985	10
MTX2_HUMAN	O75431	10
NB5R3_HUMAN	Q9UL55	10
NIPS2_HUMAN	O75323	10
NOP9_HUMAN	Q86U38	10
P4HA1_HUMAN	P13674	10
RB11B_HUMAN	Q15907	10
RDH11_HUMAN	Q8TC12	10
RM01_HUMAN	Q9BYD6	10
RM28_HUMAN	Q13084	10
RM45_HUMAN	Q9BRJ2	10
RM46_HUMAN	Q9H2W6	10
RPA2_HUMAN	Q9H9Y6	10
RT07_HUMAN	Q9Y2R9	10
RT28_HUMAN	Q9Y2Q9	10
SARNP_HUMAN	P82979	10
SEH1_HUMAN	Q96EE3	10
SIN3A_HUMAN	Q96ST3	10
SRSF3_HUMAN	P84103	10
SRSF5_HUMAN	Q13243	10
SSDH_HUMAN	P51649	10
STX12_HUMAN	Q86Y82	10
STXB3_HUMAN	O00186	10
UCRI_HUMAN	P47985	10
WDR46_HUMAN	O15213	10
NDUAC_HUMAN	Q9UI09	9
NH2L1_HUMAN	P55769	9
ODBA_HUMAN	P12694	9
PLK1_HUMAN	P53350	9
RBM10_HUMAN	P98175	9
RBM27_HUMAN	Q9P2N5	9
REXO4_HUMAN	Q9GZR2	9
RGAP1_HUMAN	Q9H0H5	9
SCAM3_HUMAN	O14828	9
ZCH18_HUMAN	Q86VM9	9
1C06_HUMAN	Q29963	9
1C12_HUMAN	Q9UM32	9
3HIDH_HUMAN	P31937	9
ACADV_HUMAN	P49748	9
ACOT1_HUMAN	Q86TX2	9
ADCK3_HUMAN	Q8NI60	9
ATAD1_HUMAN	Q8NBU5	9
ATD3C_HUMAN	Q5T2N8	9
BCAT2_HUMAN	O15382	9
CAF1B_HUMAN	Q13112	9
CENPV_HUMAN	Q7Z7K6	9
CIRBP_HUMAN	Q14011	9
COX2_HUMAN	P00403	9
CPVL_HUMAN	Q9H3G5	9
DIC_HUMAN	Q9UBX3	9
DJB11_HUMAN	Q9UBS4	9
EMC2_HUMAN	Q15006	9
ERLN1_HUMAN	O75477	9
ESYT2_HUMAN	Q9ULJ2	9
EXOS2_HUMAN	Q13868	9
EXOS6_HUMAN	Q5RKV6	9
EXOS9_HUMAN	Q06265	9
FLOT1_HUMAN	O75955	9
GAR1_HUMAN	Q9NY12	9
GNS_HUMAN	P15586	9
H1T_HUMAN	P22492	9
HNRC3_HUMAN	HNRC3_HUMAN	9
IDH3G_HUMAN	P51553	9
ILVBL_HUMAN	A1L0T0	9
KIFC1_HUMAN	Q9BW19	9
MTCH2_HUMAN	Q9Y6C9	9
NDUA5_HUMAN	Q16718	9
NDUBA_HUMAN	O96000	9
NDUV2_HUMAN	P19404	9
ODPX_HUMAN	O00330	9
PGRC2_HUMAN	O15173	9
PLOD2_HUMAN	O00469	9
PRP4B_HUMAN	Q13523	9
QOR_HUMAN	Q08257	9
RAP1A_HUMAN	P62834	9
RING2_HUMAN	Q99496	9
RNPS1_HUMAN	Q9NYG3	9
RP1BL_HUMAN	A6NIZ1	9
RT35_HUMAN	Q9P1R5	9
SCPDL_HUMAN	Q8NBX0	9
SF3B6_HUMAN	SF3B6_HUMAN	9
SMD3_HUMAN	P62318	9
SRRM1_HUMAN	Q8IYB3	9
SRS10_HUMAN	Q5JRI2	9
SURF6_HUMAN	O75683	9
SYSM_HUMAN	Q9NP81	9
TF3C4_HUMAN	Q9UKN8	9
TMED9_HUMAN	Q9BVK6	9
TRA2A_HUMAN	Q13595	9
VAPB_HUMAN	O95292	9
BRD4_HUMAN	O60885	8
DDX49_HUMAN	Q9Y6V7	8
KAD4_HUMAN	P27144	8
PHIP_HUMAN	Q96ME2	8
QKI_HUMAN	Q9P0X6	8
RM03_HUMAN	P09001	8
RM04_HUMAN	Q9BYD3	8
RM13_HUMAN	Q9BYD1	8
RM19_HUMAN	P49406	8
SF3B4_HUMAN	Q15427	8
SPF45_HUMAN	Q96I25	8
SUZ12_HUMAN	Q15022	8
TCP4_HUMAN	P53999	8
1A32_HUMAN	P10314	8
1A74_HUMAN	P30459	8
1C14_HUMAN	P30510	8
1C15_HUMAN	Q07000	8
1C16_HUMAN	Q29960	8
1C18_HUMAN	Q29865	8
AATF_HUMAN	Q9NY61	8
AT1A4_HUMAN	Q13733	8
AT2A1_HUMAN	O14983	8
ATLA2_HUMAN	Q8NHH9	8
ATP5L_HUMAN	O75964	8
BOREA_HUMAN	Q53HL2	8
CAF17_HUMAN	Q5T440	8
CCD51_HUMAN	Q96ER9	8
CD166_HUMAN	Q13740	8
CDKAL_HUMAN	Q5VV42	8
CLPP_HUMAN	Q16740	8
COMT_HUMAN	P21964	8
DJC11_HUMAN	Q9NVH1	8
DRS7B_HUMAN	Q6IAN0	8
ETFD_HUMAN	Q16134	8
EXOC4_HUMAN	Q96A65	8
EXOS1_HUMAN	Q9Y3B2	8
FIP1_HUMAN	Q96F80	8
GHC1_HUMAN	E9PP01	8
GPTC4_HUMAN	Q5T3I0	8
GSTK1_HUMAN	Q9Y2Q3	8
H15_HUMAN	P16401	8
H2B2C_HUMAN	Q6DN03	8
H2B2D_HUMAN	Q6DRA6	8
H3C_HUMAN	Q6NXT2	8
HACD3_HUMAN	Q9NQA7	8
HEXA_HUMAN	P06865	8
INCE_HUMAN	Q9NQS7	8
IVD_HUMAN	P26440	8
K2C75_HUMAN	O95678	8
KAT7_HUMAN	O95251	8
MD1L1_HUMAN	Q9Y6D9	8
NB5R1_HUMAN	Q9UHQ9	8
NDUS6_HUMAN	O75380	8
NEP1_HUMAN	Q92979	8
NOP10_HUMAN	Q9NPE3	8
NOP16_HUMAN	Q9Y3C1	8
NUP62_HUMAN	P37198	8
ODB2_HUMAN	P11182	8
PERI_HUMAN	P41219	8
PPIG_HUMAN	Q13427	8
PTBP3_HUMAN	Q86YH9	8
RAB1C_HUMAN	Q92928	8
RM49_HUMAN	Q13405	8
RPOM_HUMAN	O00411	8
RRP8_HUMAN	O43159	8
RT05_HUMAN	P82675	8
RT30_HUMAN	Q9NP92	8
S27A4_HUMAN	Q6P1M0	8
SAP_HUMAN	Q53Y86	8
SLIRP_HUMAN	Q9GZT3	8
TACO1_HUMAN	Q9BSH4	8
THTR_HUMAN	Q16762	8
TM9S4_HUMAN	Q92544	8
XPC_HUMAN	Q01831	8
ACAD8_HUMAN	Q9UKU7	7
K2C78_HUMAN	Q8N1N4	7
MIC13_HUMAN	MIC13_HUMAN	7
PHF3_HUMAN	Q92576	7
PPIL4_HUMAN	Q8WUA2	7
PTK7_HUMAN	Q8NFA6	7
RPF1_HUMAN	Q9H9Y2	7
SAS10_HUMAN	Q9NQZ2	7
SCO1_HUMAN	O75880	7
SENP3_HUMAN	Q9H4L4	7
SRBD1_HUMAN	Q8N5C6	7
SRSF2_HUMAN	Q01130	7
TLE3_HUMAN	Q04726	7
TM9S3_HUMAN	Q9HD45	7
1A29_HUMAN	P30512	7
1A30_HUMAN	P16188	7
1A31_HUMAN	Q9UQU7	7
1A34_HUMAN	P30453	7
1C01_HUMAN	P30499	7
1C04_HUMAN	P30504	7
ACDSB_HUMAN	P45954	7
AT2A3_HUMAN	Q6JHX1	7
AT2B4_HUMAN	P23634	7
ATPF1_HUMAN	Q5TC12	7
BGAL_HUMAN	P16278	7
CCD86_HUMAN	Q9H6F5	7
CHAP1_HUMAN	Q96JM3	7
CHTOP_HUMAN	Q6PB28	7
CTCF_HUMAN	P49711	7
DIM1_HUMAN	Q9UNQ2	7
ERAL1_HUMAN	O75616	7
EXOS7_HUMAN	Q15024	7
GLCM_HUMAN	P04062	7
GOGA2_HUMAN	Q08379	7
H10_HUMAN	P07305	7
HAX1_HUMAN	O00165	7
HIBCH_HUMAN	Q6NVY1	7
HINT2_HUMAN	Q9BX68	7
HMOX1_HUMAN	P09601	7
ISOC2_HUMAN	Q96AB3	7
K2C1B_HUMAN	Q7Z794	7
K2C3_HUMAN	P12035	7
KI20A_HUMAN	O95235	7
LYAG_HUMAN	P10253	7
MFAP1_HUMAN	P55081	7
MLEC_HUMAN	Q14165	7
NCBP2_HUMAN	P52298	7
NDUF3_HUMAN	Q9BU61	7
NDUF4_HUMAN	Q9P032	7
NFL_HUMAN	P07196	7
NHP2_HUMAN	Q9NX24	7
NIP7_HUMAN	Q9Y221	7
NUP53_HUMAN	Q8NFH5	7
PAF1_HUMAN	Q8N7H5	7
PGRC1_HUMAN	O00264	7
PHF5A_HUMAN	Q7RTV0	7
PI3R4_HUMAN	Q99570	7
POGZ_HUMAN	Q5SZS2	7
PPWD1_HUMAN	Q96BP3	7
QCR7_HUMAN	P14927	7
RL7L_HUMAN	Q6DKI1	7
RM24_HUMAN	Q9H7G3	7
SCML2_HUMAN	Q9UQR0	7
SNF5_HUMAN	Q12824	7
SSRD_HUMAN	P51571	7
SUGP2_HUMAN	Q8IX01	7
SUMF2_HUMAN	Q9Y405	7
TI23B_HUMAN	Q5SRD1	7
TIM13_HUMAN	Q9Y5L4	7
UCRIL_HUMAN	P0C7P4	7
YTDC1_HUMAN	Q96MU7	7
ALKB5_HUMAN	Q6P6C2	6
DNJC3_HUMAN	Q13217	6
PAPD1_HUMAN	Q9NVV4	6
PCYOX_HUMAN	Q9UHG3	6
RAB10_HUMAN	P61026	6
RRF2M_HUMAN	Q969S9	6
TOM22_HUMAN	Q9NS69	6
WBS16_HUMAN	Q96I51	6
1A01_HUMAN	P30443	6
1A03_HUMAN	Q9MYG4	6
1A36_HUMAN	P30455	6
1C08_HUMAN	P30505	6
ATPD_HUMAN	P30049	6
CATB_HUMAN	P07858	6
CCD58_HUMAN	Q4VC31	6
CDC20_HUMAN	Q12834	6
COA6_HUMAN	Q5JTJ3	6
COA7_HUMAN	COA7_HUMAN	6
CWC15_HUMAN	Q9P013	6
DDRGK_HUMAN	Q96HY6	6
DHRS4_HUMAN	Q2LE81	6
EXOS5_HUMAN	Q9NQT4	6
FAM3C_HUMAN	Q92520	6
FKBP2_HUMAN	P26885	6
GGH_HUMAN	Q92820	6
HACL1_HUMAN	Q9UJ83	6
ICT1_HUMAN	Q14197	6
IMP3_HUMAN	Q9NV31	6
K1C13_HUMAN	P13646	6
K1C17_HUMAN	Q8N1P6	6
K1C18_HUMAN	P05783	6
KRI1_HUMAN	Q8N9T8	6
KRR1_HUMAN	Q13601	6
LTOR1_HUMAN	Q6IAA8	6
MAGT1_HUMAN	Q9H0U3	6
MESD_HUMAN	Q14696	6
MTX1_HUMAN	Q13505	6
MYDGF_HUMAN	MYDGF_HUMAN	6
NDKM_HUMAN	O00746	6
NDUS8_HUMAN	O00217	6
NEUA_HUMAN	Q8NFW8	6
NUP58_HUMAN	NUP58_HUMAN	6
ODBB_HUMAN	P21953	6
PABP2_HUMAN	Q86U42	6
PREB_HUMAN	Q9HCU5	6
PTH2_HUMAN	Q9Y3E5	6
RM44_HUMAN	Q9H9J2	6
RPAC1_HUMAN	O15160	6
RRP15_HUMAN	Q9Y3B9	6
RSF1_HUMAN	Q96T23	6
RT18A_HUMAN	Q9NVS2	6
RT18B_HUMAN	Q9Y676	6
RTN4_HUMAN	Q9H212	6
SDF2L_HUMAN	Q9HCN8	6
TAM41_HUMAN	Q96BW9	6
TBL2_HUMAN	Q9Y4P3	6
TM9S2_HUMAN	Q99805	6
TMTC3_HUMAN	Q6ZXV5	6
UTP11_HUMAN	Q9Y3A2	6
YMEL1_HUMAN	Q96TA2	6
ZC3HD_HUMAN	Q5T200	6
ANLN_HUMAN	Q9NQW6	5
ABCB7_HUMAN	O75027	5
ATP5I_HUMAN	P56385	5
CPSM_HUMAN	P31327	5
DECR_HUMAN	Q16698	5
DMAP1_HUMAN	Q9NPF5	5
MCCA_HUMAN	Q96RQ3	5
MSH3_HUMAN	P20585	5
NUP43_HUMAN	Q8NFH3	5
PTBP2_HUMAN	Q9UKA9	5
RM41_HUMAN	Q8IXM3	5
RRFM_HUMAN	Q5T7T2	5
RT26_HUMAN	Q9BYN8	5
SURF4_HUMAN	O15260	5
TFB2M_HUMAN	Q9H5Q4	5
1A11_HUMAN	Q9TQE9	5
1A23_HUMAN	P30447	5
1A24_HUMAN	P05534	5
1A33_HUMAN	P16190	5
1C05_HUMAN	Q9TNN7	5
ALAT2_HUMAN	Q8TD30	5
ANXA4_HUMAN	P09525	5
ATP5J_HUMAN	P18859	5
BCS1_HUMAN	Q9Y276	5
BPHL_HUMAN	Q86WA6	5
CISD2_HUMAN	Q8N5K1	5
COX6C_HUMAN	P09669	5
DEGS1_HUMAN	O15121	5
DESM_HUMAN	Q8NEU6	5
ENPLL_HUMAN	Q58FF3	5
FAH2A_HUMAN	Q96GK7	5
G45IP_HUMAN	Q8TAE8	5
GCSH_HUMAN	P23434	5
GLRX5_HUMAN	Q86SX6	5
HM13_HUMAN	Q5JWP5	5
HMGN4_HUMAN	O00479	5
HTRA2_HUMAN	O43464	5
K2C7_HUMAN	P08729	5
MARC1_HUMAN	MARC1_HUMAN	5
MIMIT_HUMAN	Q8N183	5
MMAB_HUMAN	Q96EY8	5
MO4L2_HUMAN	Q15014	5
NAKD2_HUMAN	Q4G0N4	5
NDUA7_HUMAN	O95182	5
NDUAD_HUMAN	Q9P0J0	5
NDUS5_HUMAN	O43920	5
NOL7_HUMAN	Q9UMY1	5
NPM3_HUMAN	O75607	5
ODPAT_HUMAN	P29803	5
P121C_HUMAN	A8CG34	5
PPGB_HUMAN	P10619	5
RASN_HUMAN	P01111	5
RM22_HUMAN	Q9NWU5	5
RM43_HUMAN	Q86XN1	5
RM50_HUMAN	Q8N5N7	5
RMD3_HUMAN	Q96TC7	5
S61A2_HUMAN	Q9H9S3	5
SCO2_HUMAN	O43819	5
SEC62_HUMAN	Q99442	5
SEP15_HUMAN	O60613	5
SMD1_HUMAN	P62314	5
SOAT1_HUMAN	P35610	5
SPCS2_HUMAN	Q15005	5
SPCS3_HUMAN	P61009	5
SYJ2B_HUMAN	P57105	5
THEM6_HUMAN	Q8WUY1	5
THIOM_HUMAN	Q99757	5
TIM16_HUMAN	Q9Y3D7	5
TM109_HUMAN	Q9BVC6	5
TMCO1_HUMAN	Q9UM00	5
TMED7_HUMAN	Q9Y3B3	5
TMX1_HUMAN	Q9H3N1	5
VAMP2_HUMAN	P63027	5
C560_HUMAN	Q99643	4
FCF1_HUMAN	Q9Y324	4
FND3A_HUMAN	Q6P9D5	4
GATA_HUMAN	Q9H0R6	4
KCRS_HUMAN	P17540	4
KGUA_HUMAN	Q16774	4
LLPH_HUMAN	Q9BRT6	4
MORC3_HUMAN	Q14149	4
PRAF3_HUMAN	O75915	4
PTMA_HUMAN	P06454	4
RBM8A_HUMAN	Q9Y5S9	4
RLP24_HUMAN	Q9UHA3	4
RNT2_HUMAN	O00584	4
SE1L1_HUMAN	Q9UBV2	4
SUMO1_HUMAN	P63165	4
TB182_HUMAN	Q9C0C2	4
ZFPL1_HUMAN	O95159	4
ZN593_HUMAN	O00488	4
ZRAB2_HUMAN	O95218	4
1A80_HUMAN	Q09160	4
ATP4A_HUMAN	P20648	4
ATP5E_HUMAN	P56381	4
CHP1_HUMAN	Q99653	4
CHRC1_HUMAN	Q9NRG0	4
CX7A2_HUMAN	P14406	4
CYB5_HUMAN	P00167	4
FACR1_HUMAN	Q8WVX9	4
FAH2B_HUMAN	Q6P2I3	4
GBG5_HUMAN	P63218	4
GOLI4_HUMAN	O00461	4
HM20A_HUMAN	Q9NP66	4
IKIP_HUMAN	Q70UQ0	4
K1C28_HUMAN	Q7Z3Y7	4
K2013_HUMAN	Q8IYS2	4
KRT84_HUMAN	Q9NSB2	4
LAT1_HUMAN	Q01650	4
LNP_HUMAN	Q9C0E8	4
MARH5_HUMAN	Q9NX47	4
NDK6_HUMAN	O75414	4
NDUB4_HUMAN	O95168	4
NDUB8_HUMAN	O95169	4
NKAP_HUMAN	Q8N5F7	4
OGDHL_HUMAN	Q9ULD0	4
RALA_HUMAN	P11233	4
RASH_HUMAN	P01112	4
RM40_HUMAN	Q9NQ50	4
RM48_HUMAN	Q96GC5	4
RT11_HUMAN	P82912	4
RUXG_HUMAN	P62308	4
SC61B_HUMAN	P60468	4
SMRD2_HUMAN	Q92925	4
SRSF8_HUMAN	Q9BRL6	4
TECR_HUMAN	Q9NZ01	4
TIM9_HUMAN	Q9Y5J7	4
TM205_HUMAN	Q6UW68	4
TMED4_HUMAN	Q7Z7H5	4
TX264_HUMAN	Q9Y6I9	4
VAMP3_HUMAN	Q15836	4
