# Supplementary material for: Multi-platform omics analysis of Nipah virus infection reveals viral glycoprotein modulation of mitochondria
Source: Cell Rep. Author manuscript; Available in PMC 2025 May 23. (PMC12100452; doi:10.1016/j.celrep.2025.115411)
Supplement: 4 [file NIHMS2069123-supplement-4.csv]

4 hr		8hr		12hr		16hr
name	fold	name	fold	name	fold	name	fold
		ALG1L2	1.439508197	ALG1L2	4.77692322	ALG1L2	5.642849194
		DHRS2	0.915057786	OR52B2	2.882903655	DHRS2	4.346138649
		NA	0.588445991	TRIM77	2.044359551	OR52B2	3.260023038
		ZRSR2	0.450357142	DHRS2	1.989756802	SH2D3C	2.926754242
		HNRNPA1	0.411705804	HERPUD1	1.444231946	TRIM77	2.881109271
		ACTA1	0.373854509	NA	1.312991741	FAM71F1	2.609115757
		COL23A1	0.351048709	BEST1	1.254190356	HERPUD1	2.546944325
		NA	-0.586679465	NA	1.196856271	NA	2.398852401
		TBXA2R	-0.596460366	FLJ45872	1.162163047	OK/SW-CL.58	2.380750189
		VPS53	-0.604157463	ABLIM1	1.132808791	NA	2.254191521
		ITGAM	-0.615319917	OK/SW-CL.58	1.037012479	NA	2.192368374
		NA	-0.618528169	NA	0.835077823	CHAC1	2.18427367
		DUSP8	-0.630870371	LOC202181	0.698287573	KIF18B	2.144157444
		LOC100132207	-0.658030946	KIF18B	0.674858218	SPRR2A	2.10987464
		TLN2	-0.667237934	DNAJB9	0.596982573	ABLIM1	2.095749432
		CREB3L1	-0.67065874	HSP90B1	0.564887211	NA	2.025406558
		TMEM82	-0.675044513	MANF	0.550025602	NA	1.993596303
		LOC283335	-0.685877383	SPRR2A	0.535934471	NA	1.962524968
		LINC00963	-0.706625773	PTGR1	0.535608901	HSPA5	1.954035
		UTF1	-0.718082627	XBP1	0.50221035	BEST1	1.917230321
		NA	-0.776804121	CRABP2	0.436129216	NA	1.914982802
		ACBD7	-0.814843951	NA	0.428753369	ACRC	1.904441709
		CASP2	-0.837257211	CRELD1	0.427184936	FLJ45872	1.866427323
		SYNE1	-0.969075021	SREBF1	0.384271016	IDI2-AS1	1.846163882
		NA	-1.136783491	CRELD2	0.380614754	LOC100128374	1.837451038
		RUNX1	-1.196848342	CHRNA10	0.371575417	SPOCK2	1.813404183
		NPHS2	-1.212617572	RASSF1	0.35986982	COL23A1	1.796161631
				MLNR	0.358883979	HES7	1.775720842
				CCR5	0.304605455	ATF3	1.752946619
				TPT1-AS1	0.296095099	LAT2	1.732229355
				CT45A1	0.277288482	ALPK3	1.725462793
				PPAN-P2RY11	0.271099882	SLC13A3	1.686138404
				WDR66	0.250628153	SLC7A11	1.680552349
				CNTLN	-0.27141529	PTGR1	1.61881572
				NAP1L3	-0.322212875	TAC3	1.615448525
				HLTF	-0.354128092	LOC100507205	1.560630707
				TCF19	-0.386103695	OR8H1	1.527587797
				MXD4	-0.548290481	LOC100130232	1.524478121
				ATP8B5P	-0.566441005	CREB5	1.524386054
				CAAP1	-0.790010245	ASPRV1	1.515542759
						CLEC3B	1.511498814
						SCG5	1.50187766
						HYAL3	1.500933547
						NA	1.481713431
						MANF	1.468411074
						PDIA4	1.468401779
						CTSK	1.464496181
						PLAC8L1	1.427630696
						TMC2	1.392941206
						HIST1H1C	1.389661825
						EMILIN2	1.388403297
						KCNJ14	1.386536719
						LSMEM1	1.38490803
						ZNF165	1.380797514
						LAMB2P1	1.380782716
						RHEBL1	1.374572149
						ACTA1	1.353558485
						ATF3	1.349317704
						LOC202181	1.346193806
						HRK	1.335349654
						DUSP1	1.328176067
						DNAJC3	1.320909544
						HIST1H2AC	1.299155789
						LRRC66	1.293761405
						DBNL	1.285146772
						LOC283674	1.284325921
						BBC3	1.283384066
						CEACAM22P	1.281103263
						ASB15	1.279869192
						SPDYA	1.269135886
						ACSBG1	1.26212062
						DDIT3	1.256052128
						HSP90B1	1.252347564
						ELK4	1.251552316
						HSP90B3P	1.242783253
						FRMD3	1.234116696
						GLS	1.21807152
						ST8SIA5	1.214317404
						HRK	1.212483565
						LOC79015	1.204444773
						XBP1	1.202161663
						LINC00640	1.201323539
						CDK2AP2	1.180881872
						C1S	1.176149906
						CRELD1	1.164875355
						LOC643201	1.164641728
						CTH	1.15904342
						PPAN-P2RY11	1.153718766
						CCDC162P	1.153522384
						MTL5	1.143025106
						MLNR	1.139938732
						AOC3	1.137034565
						CDH15	1.126438126
						METAP1D	1.126223319
						KIAA1683	1.118432003
						VCX2	1.114896417
						TCEAL7	1.113790539
						ISG15	1.113563557
						WDR96	1.113276645
						SDF2L1	1.102771532
						CRTC1	1.10258379
						ZNF577	1.102057358
						FLJ44342	1.098596424
						DUSP16	1.095111609
						PLIN4	1.091265253
						CDRT1	1.086512602
						DNAJB11	1.081837479
						ZDHHC11	1.077586356
						SBSN	1.076439442
						C17orf67	1.07283056
						CCR5	1.07192341
						CHRNA10	1.064394063
						RNA28S5	1.062757707
						WWTR1	1.060632741
						AMY1C	1.055032123
						RASL10A	1.054315444
						ZC3H6	1.052391159
						HOXD3	1.05184295
						LOC339524	1.044022884
						ZNF264	1.036675978
						CEBPB	1.035371452
						ZDHHC11	1.033454971
						CSAG1	1.032816579
						N4BP2L2	1.031575869
						LOC151657	1.031395793
						NA	1.029550422
						TRAF3IP2-AS1	1.029187366
						NA	1.027272849
						PLK3	1.020225596
						NOS1	1.017055631
						TUBA4A	1.017022202
						AMOTL2	1.009317818
						NA	0.993171191
						TTC18	0.991050579
						MYH3	0.989668352
						LOC286071	0.989341726
						SEL1L	0.987366686
						NA	0.982151868
						DNAJB9	0.98113248
						WDR66	0.977856302
						ZDHHC11B	0.973329232
						MTUS2-AS1	0.970301834
						AQP1	0.961241679
						NA	0.959089707
						NACC2	0.956445784
						ACAD10	0.956138817
						APOLD1	0.953560447
						CDKN2D	0.946211398
						HSP90B1	0.943726825
						SREBF1	0.942706837
						C8orf4	0.940604801
						LOC345051	0.93685028
						LOC100130691	0.936812853
						PLEKHA6	0.936642633
						CANX	0.934524564
						TDRD6	0.934471788
						IFI27	0.93401042
						JUND	0.932083301
						UBAP1L	0.92827951
						SKIL	0.925792274
						BREA2	0.925592168
						PIF1	0.91420519
						CYP27A1	0.914170699
						LGALS9C	0.91394084
						PP14571	0.913299691
						ZBTB21	0.912717393
						BDKRB2	0.911985206
						HCLS1	0.906415129
						RBM15	0.902309145
						FBXL19-AS1	0.899452624
						PCLO	0.898834614
						KIAA1324	0.896008947
						VEGFA	0.895518799
						EGR2	0.892610941
						RDX	0.892458126
						BMPER	0.890635456
						CREB3L2	0.890151145
						TEX14	0.883042466
						ULBP1	0.881900141
						CSNK1E	0.877582386
						GABPB1-AS1	0.87402976
						RNF122	0.873341688
						NA	0.866388354
						KPNA4	0.865639664
						CACNG4	0.865580019
						MYLK2	0.864873075
						ERO1LB	0.864384655
						ZGLP1	0.863641315
						SNAI3-AS1	0.861869684
						SLC33A1	0.861411321
						ISG20	0.858783208
						BCL11A	0.858053386
						C19orf68	0.856412366
						TRMT44	0.851002634
						DNAJB4	0.847102741
						C3orf35	0.844520316
						SLC25A34	0.843850764
						NA	0.842078543
						GRASP	0.841731947
						BCL6	0.840854188
						DUXA	0.840009667
						CNTF	0.839540893
						UBE2C	0.838551666
						CLEC18B	0.837682475
						ZSCAN18	0.836018989
						C5orf27	0.835739513
						WNT11	0.83480985
						FAM46A	0.834549778
						NPEPL1	0.832853234
						GNN	0.831043911
						NA	0.829654127
						HOXB2	0.829629467
						NA	0.829226352
						SERPINB9	0.827447818
						DNHD1	0.826531851
						FOS	0.824508758
						ITGA10	0.824163151
						DEFA7P	0.821373205
						MSI2	0.818804191
						GUCA1B	0.818260721
						MBNL2	0.816966506
						SPRR2D	0.816824755
						SH3YL1	0.816051952
						RNF145	0.815829184
						EGR1	0.814535759
						DIS3L2	0.813023599
						SLC3A2	0.812694042
						CX3CR1	0.809562829
						MROH8	0.807905176
						FRMD3	0.807068765
						CANX	0.804445793
						SLC46A1	0.803495256
						NA	0.803029971
						RFPL4AL1	0.801892648
						LOC729305	0.801367201
						HOXB1	0.798391962
						NA	0.79690399
						ARHGAP4	0.795583042
						HSPB3	0.795467119
						DEFB108B	0.794501545
						SLC5A11	0.793200314
						IFRD1	0.792988489
						NA	0.792461573
						CREBRF	0.788954026
						NEB	0.788059952
						NR4A1	0.785188582
						NPFF	0.783510914
						XCL1	0.782905739
						TMEM88B	0.782832499
						LOC101928841	0.781514574
						NA	0.781112578
						ZNF605	0.780945094
						RASSF1	0.780372554
						FAM160A2	0.778581972
						MINOS1P1	0.777162933
						CSTF3	0.777096217
						DLEC1	0.777066419
						TCP10L	0.776887393
						ASNS	0.775985454
						C10orf120	0.773930224
						PDIA3	0.772803371
						MBD5	0.771091758
						FAM183B	0.769731308
						TES	0.768538735
						GPR78	0.768536982
						MAFG	0.767398876
						CENPA	0.766651905
						ZNF503-AS1	0.766632199
						ITIH4	0.766148616
						SPANXA1	0.764628704
						PMAIP1	0.763680341
						HYLS1	0.762905526
						UGDH	0.761608352
						CLIC4	0.761407214
						DNALI1	0.759595223
						GLS	0.757548906
						DUSP8	0.75674226
						STC2	0.756145466
						FUT1	0.755487525
						SRP19	0.755105149
						KIF25	0.753101707
						TMEM236	0.752299322
						PMEPA1	0.751513517
						PI15	0.749722117
						GAS2L3	0.748769224
						KLF6	0.747865942
						ADCY10P1	0.747815124
						SHC2	0.746892542
						AMY1C	0.746876476
						C2orf48	0.74662943
						SLC6A9	0.745071221
						TMEM50B	0.744748632
						MXD1	0.742971906
						ARL9	0.742100591
						LINC01125	0.741006395
						C22orf43	0.740901494
						ERBB4	0.739283208
						XLOC_008618	0.738664377
						PPIB	0.735880943
						TAB1	0.735302841
						SHC3	0.732887992
						WNK4	0.732555776
						FOXD2-AS1	0.729296885
						HMMR	0.727881318
						ZNF75A	0.727150056
						OSCAR	0.726786967
						ID1	0.725510931
						LYST	0.724303218
						UBL3	0.723385569
						FAM90A7P	0.722111181
						NA	0.720762701
						MAN1A2	0.718069444
						NAT8L	0.717471251
						GUSBP1	0.714646887
						VAV3	0.714034161
						RGS5	0.714023644
						LEFTY1	0.713338066
						JMY	0.713250264
						ZBTB1	0.712996691
						BAIAP2L2	0.712359061
						HOMER1	0.712333112
						NA	0.712320553
						EYA1	0.71177394
						KIF9-AS1	0.711286713
						STMN2	0.709869971
						HGD	0.705023334
						C4orf47	0.704955296
						HYOU1	0.703259524
						PDIA6	0.703017011
						MIRLET7BHG	0.702336505
						NA	0.701731778
						UCN	0.700939449
						MC1R	0.700560039
						PLA2G4C	0.700071181
						LOC283516	0.699374518
						PRDM16	0.698097054
						SERPINC1	0.698035826
						SSUH2	0.696837876
						ATL2	0.696376861
						SIRT4	0.693730639
						IL23A	0.693178643
						NA	0.691284665
						SLC38A2	0.690070404
						ZNF256	0.689636194
						LSMD1	0.689235426
						ZSCAN5A	0.689092547
						C8G	0.687578549
						H19	0.686265279
						GBP6	0.685329723
						NPPC	0.685326571
						PLSCR2	0.68421892
						ZBED3	0.682101248
						GSDMB	0.680491514
						NA	0.680098992
						ZNF582-AS1	0.680066848
						TNFRSF12A	0.679683098
						ZNF397	0.678987417
						RGS5	0.677899579
						CHM	0.677836184
						ATP2A2	0.677430561
						NFKBIZ	0.676427529
						NA	0.676213231
						FLJ43315	0.675299138
						PLK1	0.674869525
						UBALD2	0.67438487
						NXF2	0.674078538
						LOC283693	0.673865447
						C5AR1	0.673118052
						KCTD15	0.67305296
						LOC286059	0.672276305
						CRELD1	0.671069444
						SERTAD1	0.670784799
						FEM1B	0.669849583
						PLK1	0.667529278
						TTC28-AS1	0.667177938
						IL13	0.666749497
						GUCY1A3	0.665982871
						DNAJC10	0.66542343
						PHLDA2	0.665029495
						CD70	0.664413054
						THBS4	0.664227473
						WDR31	0.664104597
						CREM	0.662778125
						CHGA	0.66221726
						CTAG1A	0.662197727
						PRPF4B	0.660969552
						COL4A3BP	0.660439187
						LRRC39	0.660190773
						FKBP2	0.660038505
						DEPDC1	0.659856571
						LRRD1	0.659098683
						YAE1D1	0.658607276
						ZNF276	0.658604736
						MAFG	0.658546109
						PRDM12	0.658144317
						IER5	0.657947567
						SELK	0.657285395
						BNIPL	0.656977997
						LOC202025	0.656839853
						FAM90A1	0.655391758
						ZNF550	0.655122714
						PAPD5	0.654973241
						TPT1-AS1	0.654925363
						TBXA2R	0.654919584
						SAMD4A	0.654301735
						CASP3	0.654272158
						SPANXN3	0.65338326
						CACNB4	0.653137213
						ANKRD26P1	0.653000481
						ZNF331	0.651694692
						CBLN2	0.651390304
						KISS1R	0.651173126
						ZNF460	0.650803083
						BCL6B	0.649834494
						MYCL	0.649289016
						MOAP1	0.648329568
						PVRL2	0.647798857
						HDAC6	0.647026025
						FAM183A	0.646849279
						LINC00926	0.64622
						KRTAP10-8	0.64556745
						VPS13B	0.645567347
						DPF3	0.643855774
						CRABP2	0.643649131
						KRTAP19-2	0.643344733
						TBX15	0.643293808
						RFPL4AL1	0.642783891
						VAV1	0.642647242
						CDC42EP1	0.6425453
						BANP	0.642538952
						IRGM	0.641855666
						TCP10	0.641532483
						CDKL3	0.640363159
						NA	0.64013827
						NA	0.639435487
						GPR25	0.638850089
						PPAPDC3	0.637472156
						LZTS3	0.637069377
						MYEF2	0.636678475
						CASP3	0.63643773
						TSC1	0.636039418
						SORCS1	0.635477129
						ZFX	0.63311705
						GNRH1	0.632099631
						TTBK2	0.631618651
						HBS1L	0.631417254
						NA	0.630875309
						FHDC1	0.630709908
						ZRSR2	0.630102515
						NA	0.629756401
						TBC1D9	0.629328323
						TRIP11	0.629027052
						ZFP2	0.628884922
						EPT1	0.62746397
						ZNF177	0.626078878
						NA	0.625336459
						ZBTB10	0.625182519
						LOC648691	0.624402429
						MNX1-AS1	0.623664869
						TEX19	0.623067101
						LOC399815	0.62250119
						LOC100131564	0.622150845
						HNRNPA1	0.621044276
						IL20RB	0.620904853
						NA	0.62070145
						LDLR	0.620157458
						ASXL1	0.61971522
						NA	0.619589133
						NPEPL1	0.618976972
						LOC338620	0.618367086
						AGO3	0.618355557
						TMEM27	0.617720774
						GLIS2	0.617382472
						RHOXF1	0.617070837
						RPRM	0.615435962
						POPDC2	0.615338161
						CSAG4	0.615150983
						CT45A1	0.613845619
						LOC101928753	0.61382157
						FJX1	0.61267135
						ZDBF2	0.611737957
						ZBTB47	0.611712005
						SDK2	0.611622601
						TMED7-TICAM2	0.611533744
						NA	0.610938333
						NEFH	0.610447219
						BSDC1	0.610067049
						UOX	0.60979398
						SLC17A9	0.609758816
						GOLGA2P5	0.609671525
						CCDC85C	0.607649574
						HHIP	0.60699018
						LOC100289580	0.606894995
						AANAT	0.606347337
						NEURL1	0.605388453
						C19orf10	0.605274912
						PROK2	0.605185449
						BIK	0.604579498
						NA	0.60428209
						ARID5A	0.604142308
						MIA	0.603606474
						STARD4	0.603253463
						LOC100128670	0.602883495
						RGS16	0.602793529
						MEGF11	0.602763298
						SMG1	0.602495218
						RNF44	0.602143866
						SLC6A8	0.602120811
						FOXO3	0.601857444
						EXPH5	0.601827045
						MEF2B	0.601734386
						ATL2	0.601725155
						FRZB	0.601585776
						MMAB	0.601167026
						LOC145694	0.600549851
						BFSP1	0.60023923
						TSGA10	0.599907381
						CPNE7	0.59975539
						GPR75	0.598982439
						TRAF4	0.598955373
						RNF112	0.598487888
						NA	0.598446134
						SLC39A14	0.598414813
						LINC00862	0.597231306
						NR6A1	0.596550952
						NA	0.595812245
						CXorf51A	0.595344129
						DPF3	0.595226114
						KIAA1875	0.595052688
						NA	0.594328729
						EPB42	0.592707326
						CLIC4	0.592358819
						ZNF547	0.591872489
						ARHGAP5	0.591840589
						SH3YL1	0.590973231
						FLJ42627	0.590910121
						INO80D	0.590549152
						SPIRE1	0.590449746
						PDE4D	0.590410894
						POU5F1	0.590376881
						MORC2-AS1	0.590184215
						TECPR2	0.590167094
						PAFAH1B1	0.589874139
						NA	0.589164315
						FAM228B	0.589014367
						RFT1	0.588985886
						CKS1B	0.588922259
						PVT1	0.588663866
						QPCT	0.588289437
						NA	0.588254326
						ANXA8L2	0.587427626
						C14orf182	0.587238082
						AP3D1	0.586992208
						FAM149B1	0.586844442
						ABCC2	0.586783502
						LPIN1	0.586258737
						LINC01004	0.586052406
						COL27A1	0.585489087
						CRELD2	0.584972396
						LOC283335	0.511041241
						NA	0.406087379
						NA	0.234110451
						DCK	-0.585123121
						MESP1	-0.585257052
						TRIM13	-0.58528584
						STBD1	-0.585862326
						SVIP	-0.586962681
						FLVCR1-AS1	-0.587003532
						SRSF7	-0.587047434
						BRWD1	-0.587891627
						TRHDE-AS1	-0.587942034
						PQLC3	-0.588025791
						BMP2K	-0.588766
						MYO15B	-0.588791137
						TEPP	-0.589632049
						POTEM	-0.591623915
						C4orf46	-0.594240238
						PASK	-0.594305734
						DUSP22	-0.59544875
						USP51	-0.595587999
						SMIM10	-0.596058336
						PPP1R26	-0.597527333
						RBMX	-0.598239445
						TRIM37	-0.598703526
						SMIM7	-0.598728603
						ZNF514	-0.598769944
						SATB2-AS1	-0.599468428
						CNTLN	-0.599775004
						TYMS	-0.599918919
						RASSF2	-0.60092311
						GCNT1	-0.601716414
						CDC25A	-0.601876028
						KIAA0226L	-0.602076571
						LEPREL4	-0.602407166
						TMEM87B	-0.602425098
						IGFLR1	-0.603623784
						ZNF396	-0.604229328
						SLC25A40	-0.605105613
						HLTF	-0.605371119
						ACTG1P4	-0.605523913
						CASP7	-0.606025705
						C7orf25	-0.606952228
						REEP5	-0.606957822
						ACVR1	-0.6079247
						LRRCC1	-0.608497892
						ALDH9A1	-0.609294691
						IQCC	-0.609695861
						LURAP1	-0.609796057
						ELOVL7	-0.609921407
						MLLT11	-0.611871552
						ASTE1	-0.612305886
						GJB2	-0.613980196
						LPL	-0.614632007
						PPIF	-0.615876118
						CBX7	-0.617948579
						MESP2	-0.61917359
						MAMSTR	-0.621364914
						FAM226A	-0.621619677
						SLC24A1	-0.621818709
						POLA2	-0.622762322
						VCL	-0.623825705
						TMEM201	-0.625201821
						CHDH	-0.625355655
						CDPF1	-0.625616282
						BRCA1	-0.625922697
						NA	-0.626065905
						ULK4P1	-0.626067462
						FAM43B	-0.626220267
						KIAA1731	-0.626239974
						DONSON	-0.627434816
						LOC148709	-0.629633577
						LOC441268	-0.629661031
						RAB9B	-0.6301772
						HSDL1	-0.630451405
						MCM9	-0.632219729
						RPA2	-0.632712026
						SDC1	-0.633753722
						HNRNPDL	-0.634142933
						GAS1	-0.634655779
						GPRIN1	-0.634682677
						GFPT1	-0.636505277
						FANCL	-0.637406605
						RMI2	-0.637515009
						TFDP1	-0.637620399
						POTEKP	-0.638262193
						CPOX	-0.638858317
						PTK2B	-0.640047708
						ABI2	-0.640386637
						RNASEL	-0.640387365
						TRAF5	-0.641773596
						E2F1	-0.643475274
						RPL22	-0.643716198
						IFIT1	-0.645526215
						KCNJ12	-0.645819501
						PCNA	-0.645993298
						IGFBP5	-0.646076848
						B4GALNT1	-0.646205151
						PGBD5	-0.646409854
						PREP	-0.646496721
						ZDHHC23	-0.646526719
						CA2	-0.646830243
						TMEM121	-0.648191468
						PCNA	-0.648384145
						CDT1	-0.649137715
						ACACB	-0.649338167
						WDR76	-0.65103445
						THEM6	-0.651484329
						DHFRL1	-0.65151995
						SPOPL	-0.651683358
						KIAA0101	-0.653778273
						FLJ35934	-0.654091716
						DLX5	-0.655147484
						PTGFRN	-0.655177911
						TET1	-0.660183833
						PARP16	-0.662918085
						RBBP9	-0.664558004
						SOX18	-0.664587874
						TAF5L	-0.665393612
						LYPD6	-0.666753806
						TMEM159	-0.666883174
						P2RX4	-0.66696926
						HTR7P1	-0.667646095
						RAD51D	-0.668287119
						MAPKAPK5-AS1	-0.669080398
						PPP1R18	-0.669169606
						WDYHV1	-0.669623158
						TAS1R3	-0.672435018
						PNMA2	-0.67318552
						RAD51	-0.67382046
						GPR137B	-0.675091873
						SMIM3	-0.677976549
						C1orf216	-0.678106523
						KLHL9	-0.678493671
						RHOBTB2	-0.678761663
						AHCTF1	-0.680119822
						ACSL3	-0.681896286
						ENDOD1	-0.682015551
						HCN3	-0.684208277
						RIBC2	-0.685247184
						MANEAL	-0.690976263
						PELI3	-0.692701247
						RAD51D	-0.693025975
						GINS2	-0.693414064
						SPIN2B	-0.693655618
						ZBTB8B	-0.694116826
						ZC3HAV1	-0.695744862
						FANCA	-0.700472942
						DCAF7	-0.700754323
						FAM127C	-0.701111011
						PPAP2B	-0.702213726
						NA	-0.705632255
						LOC257396	-0.705847279
						PAOX	-0.706761623
						UBR7	-0.708168258
						C6orf1	-0.708354655
						OLIG1	-0.710744164
						BARD1	-0.713079237
						L3MBTL3	-0.713243989
						PMP22	-0.714063431
						RAB9B	-0.715053506
						KCTD12	-0.715162614
						CNP	-0.715212317
						DCLRE1B	-0.71532137
						ZBTB14	-0.717100829
						WDR33	-0.718691395
						CHML	-0.72018142
						LZTS1	-0.720422754
						IL17RB	-0.721327857
						CNTLN	-0.725197672
						C10orf10	-0.726231517
						STAMBPL1	-0.726642517
						WDR1	-0.726783574
						MCM2	-0.726941815
						POTEI	-0.727411442
						WDR33	-0.7302434
						MCM5	-0.732221051
						POLD3	-0.732405762
						TMEM255A	-0.733082524
						URAHP	-0.734520904
						CAMSAP1	-0.735025983
						ATP8B5P	-0.743556816
						NPAT	-0.750807311
						METAP1	-0.753513847
						RASSF5	-0.753553489
						RNF38	-0.754517609
						PHACTR3	-0.757915274
						RAB27A	-0.758663477
						IDH1	-0.760147526
						NAP1L2	-0.763258094
						FBXL20	-0.767007028
						TMEM97	-0.767276239
						MAPK7	-0.76850703
						LRRC3	-0.768573764
						OSBPL7	-0.769121832
						POLR3C	-0.770599019
						MSH6	-0.775736029
						PRMT6	-0.779590382
						TUBB	-0.779747033
						EEFSEC	-0.780529064
						OGDHL	-0.782532606
						PPFIA4	-0.783158118
						MCM10	-0.783645315
						MCM4	-0.78398963
						RFXAP	-0.786021855
						RUNX1T1	-0.790481365
						LRRC20	-0.792365949
						C6orf136	-0.793326289
						FEN1	-0.799054276
						TMX1	-0.803212354
						ST3GAL4-AS1	-0.803773595
						FN3KRP	-0.804099692
						ZNF367	-0.808845784
						TXNIP	-0.811535423
						CASP2	-0.812102325
						HARS2	-0.812828875
						UBQLN2	-0.812909939
						LINC00087	-0.813121601
						GPRASP2	-0.815216496
						ZNF362	-0.817346923
						KHK	-0.827913986
						EP400NL	-0.828480122
						KIT	-0.836594777
						C10orf35	-0.843260996
						EXOC7	-0.843540355
						F2R	-0.844885325
						KCTD12	-0.849398069
						SENP3	-0.850381678
						CAAP1	-0.850909523
						CARHSP1	-0.853596333
						MAP2K6	-0.865756665
						ZNF215	-0.866325529
						CHAF1B	-0.869152177
						RTN4R	-0.870857514
						ARMC8	-0.877199114
						VPS53	-0.880471946
						E2F8	-0.8812072
						SYN2	-0.889385977
						ORC1	-0.892577058
						NA	-0.894355891
						AMOT	-0.901465626
						MBOAT1	-0.903689961
						MYB	-0.913101019
						SYTL4	-0.917034269
						EXO1	-0.91805977
						TRIM45	-0.925388249
						CENPK	-0.929376089
						EPB41L4B	-0.930394083
						SHISA2	-0.934519255
						E2F2	-0.952412
						DSCC1	-0.953808999
						MBOAT7	-0.961359397
						PASK	-0.975490544
						MCM6	-0.977008077
						FAM198A	-0.996509742
						ACTG1	-1.008847868
						SEC14L2	-1.011218082
						CD83	-1.012373321
						MCM5	-1.028406745
						APEX2	-1.037275425
						CCNE1	-1.041260015
						LOC730101	-1.04223401
						RIMBP3	-1.050434643
						UNG	-1.053728112
						RRM2	-1.07184908
						MXD4	-1.082223584
						NA	-1.098361165
						NAP1L3	-1.161381189
						E2F7	-1.210301554
						TCF19	-1.290489515
						CCNE2	-1.409127113
						DTL	-1.480901234
						CCNE2	-1.58967118
						NA	-1.616627809
