# Supplementary material for: Multi-platform omics analysis of Nipah virus infection reveals viral glycoprotein modulation of mitochondria
Source: Cell Rep. Author manuscript; Available in PMC 2025 May 23. (PMC12100452; doi:10.1016/j.celrep.2025.115411)
Supplement: 5 [file NIHMS2069123-supplement-5.xlsx]

## Sheet: found in NiV infection
F only (transfection)				G only (transfection)				F and G (transfection)
found	20			found	36			found	312
total	50			total	92			total	427
%	0.4			%	0.391304			%	0.730679
REFERENCE	ACCESSION	#TOTAL_PEPTIDES		REFERENCE	ACCESSION	#TOTAL_PEPTIDES		REFERENCE	ACCESSION	#TOTAL_PEPTIDES
TIF1B_HUMAN	Q13263	56		LMNB1_HUMAN	P20700	41		PRKDC_HUMAN	Q9UME3	248
NOP2_HUMAN	P46087	42		GTF2I_HUMAN	Q75M87	33		PARP1_HUMAN	P09874	178
DHB4_HUMAN	P51659	39		ECHA_HUMAN	P40939	30		CH60_HUMAN	P10809	171
CPNE3_HUMAN	O75131	26		HNRPL_HUMAN	P14866	29		HNRPU_HUMAN	Q00839	126
RBMX_HUMAN	P38159	24		GLYM_HUMAN	P34897	27		PRP8_HUMAN	Q6P2Q9	115
SUCB2_HUMAN	Q96I99	21		RBMX_HUMAN	P38159	24		VIME_HUMAN	Q8N850	112
RRP1_HUMAN	P56182	20		SF3B2_HUMAN	Q13435	21		DHX9_HUMAN	Q08211	110
CH10_HUMAN	P61604	17		NUP50_HUMAN	Q9UKX7	20		U520_HUMAN	O75643	110
PRDX3_HUMAN	P30048	16		LAP2B_HUMAN	P42167	19		TPR_HUMAN	P12270	105
RPF2_HUMAN	Q9H7B2	15		ECHB_HUMAN	P55084	19		LPPRC_HUMAN	P42704	103
KIF22_HUMAN	Q14807	13		PCNA_HUMAN	P12004	18		GRP75_HUMAN	Q9UC56	97
NB5R3_HUMAN	Q9UL55	13		PSIP1_HUMAN	O75475	18		NUCL_HUMAN	P19338	96
NOL7_HUMAN	Q9UMY1	11		ACADM_HUMAN	P11310	15		DDX21_HUMAN	Q9NR30	95
RM11_HUMAN	Q9Y3B7	11		ODP2_HUMAN	P10515	15		MBB1A_HUMAN	Q9BQG0	90
NOC2L_HUMAN	Q9Y3T9	10		HP1B3_HUMAN	Q5SSJ5	15		TOP2A_HUMAN	Q9UQP9	89
NDUV2_HUMAN	P19404	10		NU155_HUMAN	O75694	14		DDX5_HUMAN	P17844	88
RAB1A_HUMAN	P62820	6		NIPS1_HUMAN	Q9BPW8	14		SFPQ_HUMAN	P23246	88
WDR75_HUMAN	Q8IWA0	6		CYC_HUMAN	P99999	13		GRP78_HUMAN	P11021	87
RM19_HUMAN	P49406	5		GBB2_HUMAN	P62879	11		NONO_HUMAN	Q15233	87
HTRA2_HUMAN	O43464	4		TR150_HUMAN	Q9Y2W1	11		DDX17_HUMAN	Q92841	85
				COX41_HUMAN	P13073	10		LMNB1_HUMAN	P20700	82
				SENP3_HUMAN	Q9H4L4	10		ILF3_HUMAN	Q9UNA2	79
				HACD3_HUMAN	Q9NQA7	9		NUMA1_HUMAN	Q14980	79
				GSTK1_HUMAN	Q9Y2Q3	9		ATPB_HUMAN	P06576	74
				IDH3B_HUMAN	Q9NUZ0	8		ATPA_HUMAN	P25705	73
				QCR7_HUMAN	P14927	8		MATR3_HUMAN	P43243	73
				KAP2_HUMAN	P13861	7		HNRPL_HUMAN	P14866	72
				NOP14_HUMAN	P78316	7		XRCC5_HUMAN	P13010	71
				P53_HUMAN	Q9NZD0	7		RBP2_HUMAN	P49792	70
				PHF6_HUMAN	Q8IWS0	7		PDIA3_HUMAN	P30101	68
				RPF2_HUMAN	Q9H7B2	7		ECHA_HUMAN	P40939	67
				H3C_HUMAN	Q6NXT2	6		RBMX_HUMAN	P38159	67
				GNAI3_HUMAN	P08754	6		NPM_HUMAN	Q8WTW5	65
				CHTOP_HUMAN	Q6PB28	4		SMC1A_HUMAN	Q14683	65
				SCFD1_HUMAN	Q9UNL3	4		U5S1_HUMAN	Q15029	65
				DPM1_HUMAN	O60762	4		MDHM_HUMAN	P40926	63
								PTBP1_HUMAN	P26599	63
								RRP5_HUMAN	Q14690	63
								HNRPR_HUMAN	O43390	62
								KI67_HUMAN	P46013	62
								MDN1_HUMAN	Q9NU22	62
								BCLF1_HUMAN	Q9NYF8	61
								HEAT1_HUMAN	Q9H583	61
								H4_HUMAN	P62805	57
								AT1A1_HUMAN	Q9UJ20	55
								HNRPD_HUMAN	Q9UCE8	54
								EFTU_HUMAN	P49411	53
								SF3B3_HUMAN	Q15393	53
								TOP1_HUMAN	Q9UJN0	53
								RL1D1_HUMAN	O76021	52
								GLYM_HUMAN	P34897	51
								NOP56_HUMAN	O00567	51
								PDIA4_HUMAN	P13667	51
								RRP1B_HUMAN	Q14684	49
								AIFM1_HUMAN	Q5JUZ7	48
								SAFB1_HUMAN	Q15424	48
								ENPL_HUMAN	P14625	47
								HNRH1_HUMAN	P31943	47
								LMNB2_HUMAN	Q03252	47
								ROA3_HUMAN	P51991	47
								AATM_HUMAN	P00505	46
								TOP2B_HUMAN	Q02880	46
								C1TM_HUMAN	Q6UB35	45
								DSRAD_HUMAN	Q9BYM4	45
								NAT10_HUMAN	Q9H0A0	45
								ACON_HUMAN	Q99798	44
								MDC1_HUMAN	Q2TAZ4	44
								GANAB_HUMAN	Q14697	43
								LAP2A_HUMAN	P42166	43
								NOP58_HUMAN	Q9Y2X3	43
								PDIA6_HUMAN	Q15084	43
								RPN1_HUMAN	P04843	43
								SMCA5_HUMAN	O60264	43
								ELAV1_HUMAN	Q15717	42
								NOP2_HUMAN	P46087	42
								RRP12_HUMAN	Q5JTH9	42
								XRN2_HUMAN	Q9H0D6	42
								DDX18_HUMAN	Q9NVP1	41
								HYOU1_HUMAN	Q9Y4L1	40
								LAP2B_HUMAN	P42167	40
								SK2L2_HUMAN	P42285	40
								THIL_HUMAN	P24752	40
								AT2A2_HUMAN	P16615	39
								CALR_HUMAN	P27797	39
								CALX_HUMAN	P27824	39
								DHE3_HUMAN	P00367	38
								GNL3_HUMAN	Q9BVP2	38
								NOLC1_HUMAN	Q14978	38
								RMXL1_HUMAN	Q96E39	38
								UBF1_HUMAN	P17480	38
								ETFA_HUMAN	P13804	37
								PRP19_HUMAN	Q9UMS4	37
								PHB_HUMAN	P35232	36
								CKAP4_HUMAN	Q07065	35
								HCD2_HUMAN	Q99714	35
								ECHB_HUMAN	P55084	34
								HXK1_HUMAN	Q9NNZ5	34
								PDIA1_HUMAN	P07237	34
								TBL3_HUMAN	Q12788	34
								VDAC1_HUMAN	P21796	34
								LMNA_HUMAN	Q96JA2	33
								QCR1_HUMAN	P31930	33
								RBM25_HUMAN	Q9UEQ5	33
								RRBP1_HUMAN	Q9H476	33
								SAFB2_HUMAN	Q14151	33
								TOM70_HUMAN	O94826	33
								BAZ1B_HUMAN	Q9UIG0	32
								RBM14_HUMAN	Q96PK5	32
								TR150_HUMAN	Q9Y2W1	32
								DEK_HUMAN	P35659	31
								NUP93_HUMAN	Q8N1F7	31
								ALDH2_HUMAN	P05091	30
								ILF2_HUMAN	Q12905	30
								PUF60_HUMAN	Q9UHX1	30
								AL1B1_HUMAN	P30837	29
								CDC5L_HUMAN	Q99459	29
								DDX27_HUMAN	Q9BWY9	29
								HNRPF_HUMAN	P52597	29
								IDH3A_HUMAN	P50213	29
								H2A2B_HUMAN	Q8IUE6	28
								H2AX_HUMAN	P16104	28
								ODPA_HUMAN	Q9UBU0	28
								DDX50_HUMAN	Q9BQ39	27
								DLDH_HUMAN	P09622	27
								ECHM_HUMAN	P30084	27
								NUP98_HUMAN	Q9Y6J4	27
								PRP6_HUMAN	Q9NTE6	27
								STML2_HUMAN	Q9UJZ1	27
								UTP18_HUMAN	Q9Y5J1	27
								4F2_HUMAN	P08195	26
								CECR5_HUMAN	Q9BXW7	26
								HNRL2_HUMAN	Q1KMD3	26
								RRS1_HUMAN	Q15050	26
								SFXN1_HUMAN	Q9H9B4	26
								SON_HUMAN	O95981	26
								SYAM_HUMAN	Q5JTZ9	26
								BMS1_HUMAN	Q14692	25
								HCDH_HUMAN	Q16836	25
								LETM1_HUMAN	O95202	25
								RBM28_HUMAN	Q9NW13	25
								ATPO_HUMAN	P48047	24
								HNRH3_HUMAN	Q9UFU4	24
								KCRU_HUMAN	P12532	24
								LBR_HUMAN	Q14739	24
								NOC3L_HUMAN	Q8WTT2	24
								SMU1_HUMAN	Q2TAY7	24
								CCD47_HUMAN	Q96A33	23
								CLPX_HUMAN	O76031	23
								NNTM_HUMAN	Q13423	23
								PININ_HUMAN	Q9UQR9	23
								SNR40_HUMAN	Q96DI7	23
								SPB1_HUMAN	Q8IY81	23
								AT1A3_HUMAN	P13637	22
								CATD_HUMAN	P07339	22
								DDX54_HUMAN	Q8TDD1	22
								GRPE1_HUMAN	Q9HAV7	22
								PO210_HUMAN	Q8TEM1	22
								RIF1_HUMAN	Q99772	22
								RPN2_HUMAN	P04844	22
								TDIF2_HUMAN	Q5QJE6	22
								TOM40_HUMAN	O96008	22
								TPX2_HUMAN	Q9ULW0	22
								ACSL3_HUMAN	O95573	21
								CEBPZ_HUMAN	Q03701	21
								DHE4_HUMAN	P49448	21
								ECH1_HUMAN	Q13011	21
								MPPA_HUMAN	Q10713	21
								NU155_HUMAN	O75694	21
								PELP1_HUMAN	Q8IZL8	21
								RGPD3_HUMAN	A6NKT7	21
								RGPD4_HUMAN	Q7Z3J3	21
								EFGM_HUMAN	Q96RP9	20
								HEM6_HUMAN	P36551	20
								RM12_HUMAN	P52815	20
								SNW1_HUMAN	Q13573	20
								U3IP2_HUMAN	O43818	20
								ECI2_HUMAN	Q9NYH7	19
								H2A1A_HUMAN	Q96QV6	19
								LYRIC_HUMAN	Q86UE4	19
								PTCD3_HUMAN	Q96EY7	19
								RGPD1_HUMAN	P0DJD0	19
								RGPD2_HUMAN	P0DJD1	19
								CBX3_HUMAN	Q13185	18
								CLPB_HUMAN	Q9H078	18
								DREB_HUMAN	Q16643	18
								GRSF1_HUMAN	Q12849	18
								NOC2L_HUMAN	Q9Y3T9	18
								NXF1_HUMAN	Q9UBU9	18
								OST48_HUMAN	P39656	18
								PLAK_HUMAN	P14923	18
								RGPD8_HUMAN	O14715	18
								WDR75_HUMAN	Q8IWA0	18
								KRR1_HUMAN	Q13601	17
								MPPB_HUMAN	O75439	17
								PLRG1_HUMAN	O43660	17
								ABCD3_HUMAN	P28288	16
								AT1B3_HUMAN	P54709	16
								H2AW_HUMAN	Q9P0M6	16
								PPIF_HUMAN	P30405	16
								RAB1A_HUMAN	P62820	16
								RGPD5_HUMAN	Q99666	16
								SIN3A_HUMAN	Q96ST3	16
								THIK_HUMAN	P09110	16
								ACADM_HUMAN	P11310	15
								AT1A2_HUMAN	P50993	15
								DDX56_HUMAN	Q9NY93	15
								EXOS9_HUMAN	Q06265	15
								HMOX2_HUMAN	P30519	15
								ODPB_HUMAN	P11177	15
								PDIP3_HUMAN	Q9NSP6	15
								PRP4_HUMAN	O43172	15
								PWP2_HUMAN	Q15269	15
								RAB7A_HUMAN	P51149	15
								RPF2_HUMAN	Q9H7B2	15
								ERH_HUMAN	P84090	14
								GNAS2_HUMAN	Q5JWD4	14
								NCPR_HUMAN	P16435	14
								NFM_HUMAN	P07197	14
								RBM34_HUMAN	P42696	14
								SCRIB_HUMAN	Q14160	14
								SRRM1_HUMAN	Q8IYB3	14
								EBP2_HUMAN	Q99848	13
								GNAI2_HUMAN	P04899	13
								GNAS1_HUMAN	Q5JWF2	13
								MOGS_HUMAN	Q13724	13
								NOP9_HUMAN	Q86U38	13
								RM39_HUMAN	Q9NYK5	13
								WDR46_HUMAN	O15213	13
								AATF_HUMAN	Q9NY61	12
								DIDO1_HUMAN	Q9NTU8	12
								ODO1_HUMAN	Q02218	12
								PTBP2_HUMAN	Q9UKA9	12
								RGAP1_HUMAN	Q9H0H5	12
								RT27_HUMAN	Q92552	12
								SRPRB_HUMAN	Q9Y5M8	12
								AT2B1_HUMAN	P20020	11
								HSDL2_HUMAN	Q6YN16	11
								NCLN_HUMAN	Q9BQH9	11
								RAD21_HUMAN	O60216	11
								REXO4_HUMAN	Q9GZR2	11
								S61A1_HUMAN	Q9Y2R3	11
								TIM44_HUMAN	O43615	11
								U2AF1_HUMAN	Q01081	11
								AL3A2_HUMAN	P51648	10
								AT1A4_HUMAN	Q13733	10
								BRD4_HUMAN	O60885	10
								EXOS7_HUMAN	Q15024	10
								FAF2_HUMAN	Q96CS3	10
								IMP3_HUMAN	Q9NV31	10
								MSH3_HUMAN	P20585	10
								NDUBA_HUMAN	O96000	10
								SCPDL_HUMAN	Q8NBX0	10
								TECR_HUMAN	Q9NZ01	10
								THTR_HUMAN	Q16762	10
								TMED9_HUMAN	Q9BVK6	10
								TRA2A_HUMAN	Q13595	10
								ACDSB_HUMAN	P45954	9
								ADCK3_HUMAN	Q8NI60	9
								AT2B4_HUMAN	P23634	9
								AURKB_HUMAN	O95083	9
								GHC1_HUMAN	E9PP01	9
								GLRX5_HUMAN	Q86SX6	9
								INCE_HUMAN	Q9NQS7	9
								MFAP1_HUMAN	P55081	9
								NDUF4_HUMAN	Q9P032	9
								NHP2_HUMAN	Q9NX24	9
								NUP53_HUMAN	Q8NFH5	9
								ODB2_HUMAN	P11182	9
								SPTC1_HUMAN	O15269	9
								AGAL_HUMAN	P06280	8
								AT2A3_HUMAN	Q6JHX1	8
								CISD2_HUMAN	Q8N5K1	8
								ERLN2_HUMAN	O94905	8
								HEMH_HUMAN	P22830	8
								HEXB_HUMAN	P07686	8
								PGRC2_HUMAN	O15173	8
								RT29_HUMAN	P51398	8
								SEC62_HUMAN	Q99442	8
								TMM43_HUMAN	Q9BTV4	8
								CLPP_HUMAN	Q16740	7
								FACE1_HUMAN	O75844	7
								HMGN4_HUMAN	O00479	7
								MIPEP_HUMAN	Q99797	7
								PLK1_HUMAN	P53350	7
								RM40_HUMAN	Q9NQ50	7
								ATPD_HUMAN	P30049	6
								BGAL_HUMAN	P16278	6
								DESM_HUMAN	Q8NEU6	6
								HMOX1_HUMAN	P09601	6
								P121C_HUMAN	A8CG34	6
								PAF1_HUMAN	Q8N7H5	6
								AT2A1_HUMAN	O14983	5
								ATLA2_HUMAN	Q8NHH9	5
								BPHL_HUMAN	Q86WA6	5
								ENPLL_HUMAN	Q58FF3	5
								LNP_HUMAN	Q9C0E8	5
								MAGT1_HUMAN	Q9H0U3	5
								NIP7_HUMAN	Q9Y221	5
								ODBA_HUMAN	P12694	5
								PTK7_HUMAN	Q8NFA6	5
								RT11_HUMAN	P82912	5
								RUXG_HUMAN	P62308	5
								S61A2_HUMAN	Q9H9S3	5
								SF3B4_HUMAN	Q15427	5
								SURF4_HUMAN	O15260	5
								TM9S2_HUMAN	Q99805	5
								CX7A2_HUMAN	P14406	4
								GCSH_HUMAN	P23434	4
								HM20A_HUMAN	Q9NP66	4
								K2C7_HUMAN	P08729	4
								QOR_HUMAN	Q08257	4
								TAM41_HUMAN	Q96BW9	4
